# Supplementary material for: Immune Signatures Identify Patient Subsets Deriving Long‐Term Benefit From First‐Line Rituximab in Follicular Lymphoma
Source: EJHaem. 2025 Feb 7;6(1):e1103. doi: 10.1002/jha2.1103 (PMC11804214; doi:10.1002/jha2.1103)
Supplement: Supplementary file 3 — Supporting Information [file JHA2-6-e1103-s002.xlsx]

## Sheet: T-GEP
T-GEP data: 730 genes included in the PanCancer ImmuneProfiling Panel; 40 total patients.
Data are normalized using housekeeping genes.
Gene	FL-1	FL-2	FL-3	FL-4	FL-5	FL-6	FL-7	FL-8	FL-9	FL-10	FL-11	FL-12	FL-13	FL-14	FL-15	FL-16	FL-17	FL-18	FL-19	FL-20	FL-21	FL-22	FL-23	FL-24	FL-25	FL-26	FL-27	FL-28	FL-29	FL-30	FL-31	FL-32	FL-33	FL-34	FL-35	FL-36	FL-37	FL-38	FL-79	FL-80
C4BPA	-5.47716	-7.16677	-6.65693	-5.66532	-5.28618	-6.11999	-3.2806	-4.90927	-5.81124	-4.90918	-4.25134	-4.55838	-3.2814	-6.13168	-4.0835	-4.80413	-4.98793	-6.32003	-3.69918	-3.25513	-5.15998	-5.72635	-5.97624	-5.05136	-5.12368	-5.08165	-3.84075	-7.36721	-4.92291	-5.50143	-6.33189	-7.57652	-5.14884	-4.59698	-4.80014	-7.24886	-6.36996	-7.53264	-6.19392	-5.48515
C7	1.42111	-0.473302	1.864	1.55438	-0.170713	1.88873	-0.143936	0.475739	1.71231	1.25287	0.873246	0.570902	1.75588	-0.736917	0.755405	0.0321311	2.00453	0.554019	1.7932	1.92973	1.63658	0.791303	-0.232867	-0.109927	0.50434	0.840453	-0.708722	2.36293	0.439658	2.0526	-0.443165	1.67252	1.99067	-0.702181	1.58642	2.23682	2.05629	1.17464	0.970979	0.704666
CASP10	-4.37763	-5.46634	-4.87267	-5.31168	-4.58575	-3.67522	-4.5216	-3.32431	-4.02275	-4.11082	-2.54085	-4.86094	-1.79737	-4.72958	-2.70763	-3.40724	-4.57289	-5.32003	-2.20366	-3.93319	-4.93759	-3.36881	-5.19864	-5.34087	-4.05955	-2.81317	-4.42571	-4.36725	-4.99329	-3.22133	-4.52455	-4.87614	-5.14884	-4.42706	-3.47822	-3.00107	-3.75527	-4.94774	-4.024	-4.33315
PBK	-2.58408	-0.475046	-3.57894	-3.83525	-2.47027	-2.88054	-2.90779	-2.30262	-3.46333	-1.4384	-1.4676	-2.59791	-1.2961	-2.15114	-1.96012	-2.19532	-3.70782	-2.4423	-1.64124	-3.25513	-4.04452	-2.05394	-1.95072	-3.60391	-2.04396	-2.11482	-1.97946	-1.69483	-2.44486	-2.45082	-3.16198	-2.69395	-2.97895	-1.69011	-4.57775	-5.24897	-2.24069	-1.23809	-1.72361	-2.71257
CCL25	-4.52963	-4.99686	-5.01951	-5.08036	-4.6617	-4.968	-5.98103	-3.8662	-3.48932	-5.04043	-2.85279	-5.37551	-2.63288	-5.18415	-3.20903	-3.95613	-4.47335	-5.47204	-2.58553	-3.25513	-4.57503	-4.2028	-5.08316	-5.34087	-4.41319	-4.01752	-5.4257	-6.95219	-6.50785	-4.17951	-5.08397	-5.57658	-3.14887	-4.42706	-3.92568	-4.66402	-4.51199	-4.83226	-4.45696	-4.84772
CD1D	-1.41416	-2.37237	-2.09895	-1.64049	-1.54024	-3.43195	-1.67726	-0.866205	-0.917537	-2.50201	-2.08142	-1.98647	-1.56012	-3.65364	-2.03287	-3.4822	-2.01393	-2.47204	-0.3353	-1.5547	-1.20581	-2.91901	-3.35735	-2.62816	-3.22557	-1.48581	-4.66017	-0.00677723	-3.76064	-2.07998	-1.48642	-2.6224	-1.72261	-0.924573	-2.25584	-3.78956	-1.6905	-0.718933	-2.28704	-2.15524
TFRC	1.35301	1.31652	1.39169	0.969686	1.67285	1.7822	1.57929	1.33289	1.00777	1.65006	1.27507	1.59356	1.13941	1.66041	1.5842	1.38372	1.14918	1.44549	0.774157	0.973676	1.82868	1.5544	1.57064	2.26563	1.30562	1.37926	1.93008	1.8511	2.37171	1.32601	1.77007	2.96885	2.38834	2.37598	1.18093	0.833143	1.52105	2.29701	0.816367	1.92753
FPR2	-6.11458	-5.4119	-5.12643	-4.79085	-3.96426	-3.40729	-4.98103	-3.84514	-4.51579	-5.11082	-2.80388	-4.5199	-2.20546	-5.29518	-3.26636	-3.87813	-4.02269	-4.1184	-2.65264	-4.25511	-4.15999	-3.33405	-5.08316	-3.46641	-3.62892	-3.58689	-5.04719	-3.5599	-6.50785	-3.72383	-5.52454	-2.21904	-2.44843	-3.6901	-4.80014	-4.92705	-4.61509	-3.57851	-4.53096	-4.33315
CD24	1.29291	1.68066	1.65442	4.21059	0.928129	2.58697	2.04456	1.85409	2.6722	1.77243	2.03448	1.46997	2.66396	1.57912	0.968164	4.28572	2.72205	3.71076	3.34593	4.02679	1.72874	2.80013	3.55568	3.68764	3.08842	1.85123	3.58356	2.30693	2.79329	3.28809	1.5682	0.974153	3.1026	6.52866	3.75251	-0.74121	2.70215	2.25763	3.39728	1.51859
TNFRSF14	1.86776	0.226601	1.84864	1.26014	1.90692	2.37807	2.24938	1.45094	1.63921	1.62929	1.59984	1.73052	1.27318	1.69804	1.02403	2.06294	1.97124	1.23071	1.36514	2.17112	2.36094	2.14631	1.10208	1.15453	1.3041	2.05696	1.73517	1.34125	1.7569	1.85799	2.1229	1.74533	1.48048	2.08072	1.42545	1.4857	2.08894	1.84666	1.47377	2.37834
DDX43	-5.82508	-6.46634	-3.33502	-3.72673	-3.58575	-4.38304	-3.78464	-3.41451	-4.18322	-3.55011	-2.69955	-4.90985	-1.47405	-4.65364	-2.05796	-3.28475	-4.57289	-6.83459	-1.84202	-5.25507	-4.42302	-3.36881	-3.78361	-6.18885	-4.88267	-2.65844	-6.16266	-5.14486	-6.99327	-3.63637	-3.77732	-4.11716	-4.3415	-4.13756	-3.80015	-4.44163	-3.61509	-5.72534	-3.99753	-5.95463
IL13RA2	-5.96258	-6.35942	-4.78248	-5.02789	-5.96425	-6.48256	-6.39606	-4.5274	-5.10075	-4.90918	-4.38885	-5.37551	-2.37192	-5.85157	-4.47581	-4.21916	-4.13232	-4.99811	-3.84856	-3.93319	-5.15998	-4.919	-7.1986	-7.51074	-4.41319	-4.54108	-6.16266	-7.95215	-4.22776	-3.78523	-5.87246	-5.25465	-5.14884	-4.01203	-4.57775	-7.24886	-4.72612	-6.53268	-5.60896	-6.19564
IL7R	2.79163	0.0217994	2.60279	0.92047	2.04585	2.30951	2.48249	0.764008	2.2563	2.67936	2.07222	1.84042	1.22682	1.82749	1.12224	1.9124	2.23216	0.729808	1.91601	1.55864	1.42245	1.91388	1.60225	1.7746	1.52409	2.56154	1.42978	1.5225	1.69739	1.53591	2.87998	2.30222	0.285751	0.419809	2.30313	-1.05918	2.51953	1.55077	0.916338	1.83627
IL1A	-4.52963	-6.16678	-5.7394	-5.19139	-3.5136	-5.58948	-4.10657	-2.77376	-3.87836	-4.30347	-2.80388	-4.96047	-1.89095	-5.54672	-2.89085	-3.80413	-5.29278	-6.32003	-2.13007	-3.67016	-4.74495	-3.91901	-4.53568	-5.34087	-4.41319	-3.63419	-6.16266	-5.36725	-6.73024	-3.47591	-5.24444	-4.18427	-5.14884	-4.13756	-4.3851	-5.664	-3.66954	-6.9477	-5.69142	-7.65505
IL5	-5.28451	-6.16678	-5.82687	-5.83524	-5.87114	-6.28992	-6.56598	-4.02293	-4.87836	-5.34528	-3.42537	-6.18286	-2.43558	-5.35407	-3.72093	-4.38909	-5.57288	-6.18252	-2.95749	-3.93319	-5.42301	-4.72636	-5.7836	-6.51077	-4.26119	-4.01752	-7.74757	-6.36723	-7.73022	-4.72383	-5.74693	-8.57645	-4.56389	-5.59696	-5.38509	-6.24893	-5.20005	-6.53268	-5.38657	-6.48514
GAGE1	-4.58408	-6.58182	-4.61742	-5.08036	-5.47883	-6.96798	-7.24404	-4.17231	-4.22629	-3.283	-4.06692	-4.5199	-2.49086	-5.54672	-3.74789	-3.80413	-4.52226	-5.94152	-3.29007	-2.08521	-2.70057	-4.33404	-4.97625	-5.34087	-3.41319	-4.01752	-5.74762	-6.14485	-7.31519	-4.3546	-4.87247	-5.11715	-4.56389	-4.78962	-3.29765	-5.24897	-4.28251	-5.94773	-6.07844	-5.95463
IKBKE	1.34027	1.16972	1.3493	1.26475	1.19224	1.91952	1.10377	0.751964	1.75584	1.99456	1.3302	1.39707	1.42278	1.34057	1.01001	2.1678	1.57031	1.69844	1.02203	1.91478	1.5077	2.28835	2.14638	2.43244	1.84209	0.936668	1.8917	2.27118	1.56129	1.27334	1.15593	1.70649	1.73987	0.631819	2.47596	-1.44165	0.918888	2.37267	1.39103	1.67359
ETS1	3.27366	3.36435	3.40119	3.34186	3.62445	2.86108	3.29664	3.02522	2.87525	3.4428	3.30795	3.32575	3.08302	3.66192	2.62353	3.25945	3.25683	3.02891	3.14054	2.24868	3.00406	3.21871	2.96626	2.99302	3.11298	3.38261	2.87258	3.99596	3.32343	4.02464	3.78037	2.59145	2.48412	0.474463	2.17712	1.77613	3.67987	2.62463	3.56915	3.28486
INPP5D	2.29762	2.34891	2.36603	2.2146	2.29877	1.72199	2.17631	2.66541	2.24403	2.30998	1.98749	2.13077	2.05893	2.38542	2.17164	2.3903	2.4052	2.34174	2.23039	2.0532	1.39458	2.23219	2.3674	1.75246	1.99242	2.09553	1.76707	1.86316	2.50055	2.19154	2.06897	2.31747	2.01854	-1.23945	1.65654	-0.679149	2.38616	1.94302	2.96783	2.30129
CD53	4.63844	4.23729	4.22815	4.37374	4.06742	3.38911	4.16086	4.80085	3.6969	4.37681	4.74923	4.3236	3.93002	4.22649	4.59405	3.7656	3.60808	3.64401	3.85779	3.86898	3.48925	3.81739	4.25736	4.04234	4.32245	4.43225	4.33434	3.73494	3.98784	4.41614	3.98607	4.19984	4.81655	0.532284	3.88049	0.773362	4.17716	3.46376	3.90169	4.12299
CD9	-1.08976	-2.27805	-1.47373	1.30686	-1.86553	0.65551	-0.742634	-2.0528	0.355025	-1.238	-1.35322	-1.28402	-2.35131	-2.08106	-2.64292	-1.58174	-1.81801	-1.64197	-0.588261	-1.79571	-1.49704	-2.38651	-1.13256	-2.81036	-1.82823	-1.49669	0.523822	0.88225	-2.2172	-0.345904	-0.68445	-1.49978	-0.959052	3.63122	-2.63023	1.25879	-1.64206	-1.55543	0.10833	-1.63272
TICAM2	-1.2077	-1.69511	-1.26463	-1.01507	-0.112929	-0.646077	-1.14815	-0.855636	-1.56332	-1.39933	-1.14472	-1.38413	-0.780052	-1.61711	-1.38835	-0.9831	-1.24582	-0.70533	-0.765734	-1.67018	-0.767686	-0.692943	-2.02873	-0.659057	-2.20808	-1.26496	-1.28004	-0.980677	-0.944542	-1.05613	-1.56372	-0.918382	-1.31599	-2.42707	-1.92569	-1.22664	-0.994939	-1.00915	-1.55489	-1.36968
FCER1A	-2.2511	-4.46635	-2.57895	-4.08036	-3.27124	-3.76637	-2.73311	-3.88758	-3.94875	-3.0752	-2.94259	-3.88519	-5.49085	-5.93903	-3.80339	-3.85304	-2.98793	-3.75932	-3.18698	-3.0852	-4.42302	-5.26692	-3.22902	-4.60391	-5.26118	-1.7862	-2.57771	-3.82293	-2.18595	-4.3546	-1.77732	-5.57658	-3.97894	-2.07343	-3.29765	-2.20461	-2.89424	-5.72534	-3.80161	-5.07012
PIN1	-0.202371	0.169717	-0.0719866	0.025835	-0.19696	0.227736	-0.230611	-0.277711	0.304855	-0.0642459	-0.0454407	0.0650561	-0.0458439	0.101249	0.0978313	0.0686991	-0.0315215	0.229937	-0.0676781	1.33731	0.80578	0.134721	0.327522	0.522616	0.0389294	0.00194213	0.183096	0.0336209	-0.238414	-0.0969114	-0.0745204	0.0344309	0.632482	0.203901	0.659272	0.373046	-0.22532	0.0709123	0.148888	0.139332
C4B	0.69419	-1.36266	0.729632	1.41149	1.85251	2.7076	0.698442	-1.19878	1.8128	1.38982	0.972218	1.17321	1.31408	0.235885	0.974364	0.646532	2.66892	1.4963	1.75594	3.02331	1.42996	1.92109	1.83752	1.50042	0.533221	0.866178	2.32917	2.1266	-0.125405	0.579943	-0.105496	2.28991	2.16853	0.930478	1.50362	0.905812	0.8504	2.66512	1.50651	1.22832
TNFRSF18	-1.04135	-1.05305	-0.720966	-0.922362	-0.865528	0.65551	-0.264505	-2.49424	-1.05636	-0.657965	-0.693968	-1.07435	-0.485234	0.0166088	-0.85743	0.253321	0.147227	-0.106693	-0.618693	0.526217	1.60376	-0.899817	0.665535	1.41103	-2.04396	-0.634199	0.294018	-0.963536	-0.783848	-0.929421	0.0012471	-0.0927781	0.252002	-0.36818	0.114724	-3.16154	-1.37562	0.549435	-1.3695	-0.205935
KIR3DL1	-5.82508	-6.35942	-5.43455	-5.44293	-6.28618	-5.70496	-5.98103	-3.95367	-5.02275	-5.43274	-3.75658	-5.5979	-2.921	-5.61711	-3.72093	-5.01058	-5.47335	-5.8346	-2.79703	-5.25507	-5.74493	-5.91899	-5.61367	-5.05136	-5.12368	-3.7862	-5.94027	-5.49278	-6.99327	-5.60835	-5.00997	-5.40665	-6.14881	-6.59693	-4.57775	-7.24886	-5.20005	-5.72534	-5.19392	-6.65507
ITGB1	1.59046	2.63209	1.59624	0.976123	1.89869	2.57115	1.85869	1.87922	0.966526	1.45447	1.98053	1.94641	1.58261	1.37667	1.09688	1.31343	1.50621	1.36576	1.34306	1.29175	2.46814	1.22492	1.79003	1.16339	0.822019	1.80764	1.91681	1.91274	2.21713	1.58678	2.02124	2.62492	0.95441	2.65803	1.15791	4.35555	1.81117	1.62716	0.962577	1.76751
CTSG	-5.69955	-6.25989	-5.07198	-2.81288	-4.11626	-5.70496	-5.04243	-4.22574	-4.46332	-4.73231	-2.82813	-5.18287	-2.7095	-5.54672	-3.64292	-4.21916	-2.59889	-3.59757	-2.36313	-5.25507	-3.9376	-2.81947	-2.97626	-5.18886	-3.72514	-2.43256	-2.19305	-2.19733	-5.99329	-1.95125	-3.55055	-2.55422	-4.82692	-0.666261	-4.06318	-2.29481	-2.75527	-3.32326	-3.16418	-5.01122
IL17F	-5.03659	-6.25989	-5.30331	-5.31168	-6.1707	-5.83049	-6.39606	-3.59611	-4.68572	-4.78889	-2.85279	-6.06738	-1.93627	-5.2386	-2.89085	-3.75682	-6.05831	-5.5545	-2.15419	-4.25511	-4.28552	-3.97147	-5.08316	-5.51079	-3.45384	-3.4118	-5.5777	-6.36723	-6.73024	-3.58088	-5.42501	-6.57656	-6.14881	-5.59696	-4.80014	-6.24893	-4.32558	-5.07327	-5.77888	-5.95463
LTB	3.58334	1.52015	3.42224	4.24198	3.07557	2.79188	3.00148	0.909744	4.17795	2.76262	3.26668	2.81572	3.49231	3.07184	2.74184	4.17696	3.85681	3.76277	4.53993	4.47193	3.58539	3.57627	4.99415	4.28787	4.54809	3.39112	3.53545	2.2814	3.40843	2.25344	2.91097	3.30719	3.80967	-0.585771	4.63482	-0.634295	2.99361	3.25356	2.36226	3.19803
SPP1	-4.33032	-4.84486	-2.18302	-2.74779	-1.92278	1.47825	0.807952	-3.57863	-3.51579	-0.410384	-0.939287	-0.776312	-2.46849	-2.8201	-2.25665	-1.27639	-1.49151	-0.863891	-2.78443	-0.00721454	-0.468842	-1.18721	-0.976259	-2.30135	-3.09127	-2.54109	-0.228005	-1.34489	-1.9933	-2.14893	-3.14208	0.281387	-2.68944	-2.17073	-1.68468	-1.63429	-2.57556	-2.30389	-0.571876	-1.93398
LGALS3	-0.242861	-0.102047	-0.0904722	-0.0118847	1.14287	1.93648	0.699614	-0.274188	-0.489324	0.0750423	0.0771259	0.516412	-0.554221	-0.340989	-1.14043	-0.518727	-0.470356	8.33762e-05	0.241985	-0.640431	0.249387	-0.0861212	0.501788	0.600329	-0.79522	0.0249643	1.13805	0.883829	0.111035	0.298531	1.4188	1.26576	0.764011	5.439	-0.712696	3.26768	0.500386	0.80936	-0.367379	1.04101
GZMB	1.00435	-2.81806	0.825074	-0.547539	1.11469	0.564935	1.18554	-2.80392	-0.522491	0.223673	-0.0172896	-0.807832	-1.53086	-1.11249	-1.56892	0.452629	0.219663	-0.880417	-1.96458	-0.763288	-0.874601	-0.660277	-1.97626	-0.940951	-2.53873	0.416012	-2.03339	-1.06348	-0.0137335	-1.55391	0.502563	-0.421776	-2.14887	-2.5526	-0.684682	-2.44165	0.980961	-1.18399	-2.30316	-0.834904
CCL28	-5.58407	-6.25989	-6.01951	-5.92835	-5.62322	-5.83049	-6.56598	-6.36869	-5.57023	-6.43273	-5.90341	-5.96047	-5.90588	-5.85157	-5.30588	-5.54109	-5.13231	-6.83459	-5.54245	-5.25507	-5.42301	-5.40442	-5.61367	-5.70343	-8.58298	-6.95608	-4.84074	-7.95215	-6.14529	-6.30878	-5.87246	-6.25464	-6.14881	0.48515	-5.38509	-4.92705	-5.66953	-5.36277	-5.60896	-6.19564
CARD11	1.80228	1.32456	1.42815	1.75767	1.26648	0.819897	1.7593	2.15714	1.75929	1.69782	1.07386	1.6962	1.20871	1.85334	1.62024	1.26268	1.83042	1.83882	1.57953	2.02563	0.798065	1.63228	1.37752	1.62746	1.29032	1.5169	0.514454	1.37083	1.05	1.72531	1.47464	1.78425	1.62591	-1.40717	1.73122	-2.49411	1.29002	1.12192	1.82844	1.50668
ATM	-1.78467	-3.7574	-1.49596	-1.98976	-1.85992	-1.968	-2.54363	-3.19878	-1.76289	-2.00649	-1.86529	-2.1025	-1.99901	-2.53816	-2.18119	-1.81015	-1.44361	-2.04205	-1.78443	-0.277862	-1.63644	-1.9849	-2.22902	-1.58007	-1.73763	-2.01753	-0.787639	-2.44443	-2.08641	-2.33152	-2.05578	-2.13365	-1.79132	-3.34906	-0.407842	-4.07907	-2.43924	-1.77783	-2.26319	-1.49521
ELK1	-0.549811	-0.41692	-1.41325	-0.977271	-0.818584	-1.18141	-1.1694	-1.59172	-0.499195	-1.02336	-1.06332	-1.1605	-0.228764	-1.17749	-1.27124	-0.962827	-0.129951	-1.13417	-1.79703	0.904728	0.616977	-1.34266	-0.685582	-0.510807	-0.62312	-1.09815	-0.793445	-1.45237	-1.1453	-1.42616	-1.55712	-0.60505	-0.367518	-0.642802	-0.308306	-1.39102	-1.32013	-0.238093	-1.05438	-0.886899
RORA	0.239041	-1.68701	0.295954	-0.0375904	-0.13475	0.523848	0.146526	-1.06492	0.740543	-0.0730028	0.114182	-0.480121	-0.338574	-0.498172	-0.792821	-0.0707753	0.566657	-0.372842	-0.00786868	0.733542	2.12848	-0.413483	0.506405	1.43024	-1.10739	0.285459	0.722	0.100347	0.133919	-0.325806	0.838017	0.113404	0.217445	-0.129393	1.60923	0.505882	-0.0323566	0.0560006	-0.576766	-0.450512
IRAK4	0.928584	0.666891	0.62948	0.891818	0.584175	0.407034	0.826316	0.563017	1.03195	0.68099	0.75479	0.95412	0.967548	0.338246	1.02801	1.19662	1.17626	1.00279	0.432126	1.26842	0.82868	0.805015	0.851197	0.589855	0.984833	0.79876	1.04026	0.615735	0.795906	0.444417	0.552262	0.983739	0.781859	-0.0501045	1.19231	-0.679149	0.554834	0.97508	0.631561	0.780587
CXCL16	-1.06535	-2.37237	-1.13688	-0.946509	-0.794337	0.448159	-1.07015	-1.27067	-0.985282	-1.56239	-1.50621	-1.34157	-1.88353	-1.57272	-2.29591	-1.75102	-1.29279	-1.84755	-0.861736	-0.969738	-1.33557	-1.29174	-1.55479	-1.3309	-1.98321	-1.20124	-1.0334	-0.992219	-1.45104	-1.33726	-0.220773	-0.0727682	-0.791325	0.532284	-1.52714	-0.605149	-1.03906	-0.233506	-1.56457	-0.416679
SPN	0.591996	-0.996864	0.684878	0.22274	1.00536	0.223794	0.516148	-1.70574	0.781884	0.117994	0.538337	0.104071	0.377964	0.276492	-0.0143364	-0.0262716	1.3297	-0.271281	-0.193209	2.08025	1.03639	-0.262842	-0.248338	0.669102	-0.464181	0.0955349	0.215255	-0.440468	-0.639273	-0.761905	0.326303	0.309102	0.677671	-1.61972	1.48832	-2.72544	-0.22532	0.889351	-0.00575117	1.06943
CXCR4	4.21557	4.05215	3.34117	4.18573	3.34802	3.06128	3.64665	3.86392	4.99574	4.1528	4.18376	4.21498	4.33658	4.44877	3.52066	3.87277	3.76265	3.25814	2.67072	4.44008	3.97699	3.74658	3.73479	3.15852	4.2206	4.02568	4.25429	4.64012	3.5505	4.79137	5.06074	3.4814	3.67926	0.552748	4.19655	0.621359	4.05825	3.20622	5.20851	4.1441
PRF1	-0.150094	-1.7574	0.498431	0.287576	1.53771	1.2297	0.908719	-1.16903	0.084667	-0.44123	0.62573	-0.250164	-0.083591	-0.50233	-0.542125	-0.338155	0.751607	0.154071	0.123296	0.853382	0.794192	0.374296	-0.291761	0.671587	-0.256693	0.15935	0.471527	0.877502	-0.570396	-0.106676	1.19459	1.33779	0.0109938	-1.38754	0.799753	-1.78957	-0.0707704	1.24536	0.182559	1.09227
JAK1	1.90839	1.73332	1.95449	1.76233	1.95936	1.81924	1.93683	2.23368	1.80747	1.88409	2.07099	2.00819	1.8551	2.18022	2.02204	2.00151	1.6999	1.9686	1.92706	2.06227	1.58819	1.93897	1.99693	1.86097	1.98103	1.69731	1.57766	1.82257	1.76625	1.84348	2.02454	1.37323	2.07994	0.845944	2.02639	1.8777	1.83887	1.41857	1.85547	2.01424
CCL26	-3.8922	-6.07932	-2.17582	-2.52237	-5.78368	-4.042	-3.92214	-3.59611	-3.74712	-1.56857	-2.69955	-4.06739	-2.14213	-3.91667	-2.72093	-3.28475	-2.58583	-2.51268	-2.66414	-1.25514	-4.74495	-3.51691	-3.87672	-2.92584	-3.93926	-2.09814	-5.74762	-5.04532	-2.58731	-1.29757	-4.00998	-4.87614	-2.56391	-0.678135	-2.63023	-3.92706	-3.12205	-4.94774	-3.38657	-2.29753
DDX58	0.421112	-1.50145	0.255275	0.0320268	0.307512	-0.0138089	0.295086	-0.602729	0.246985	-0.345289	-0.41386	-0.360566	-0.102841	-0.48577	-0.730982	-0.0599686	0.311494	0.200382	-0.193209	-0.232774	0.20923	0.663803	-0.0320699	-0.0761785	-0.700479	-0.0694145	-0.359624	0.383169	-0.178239	0.0984681	-0.0982886	0.151326	0.342975	-0.552605	0.329123	0.202205	0.0976271	0.470101	-0.338021	0.21065
CSF2	-5.58407	-6.70734	-6.2419	-5.51332	-5.78368	-4.28993	-4.31807	-4.90927	-5.36378	-4.90918	-4.21892	-5.4459	-3.63288	-5.61711	-4.56892	-4.12605	-4.6798	-4.51268	-4.38199	-4.67013	-4.42302	-4.81947	-5.7836	-6.51077	-4.99815	-5.08165	-6.16266	-6.14485	-6.50785	-5.84936	-3.77732	-5.11715	-4.56389	-5.59696	-5.80011	-4.66402	-4.91054	-6.9477	-6.07844	-5.07012
CCL15	-5.37762	-6.35942	-5.36744	-4.83525	-5.87114	-5.12	-5.86555	-3.97639	-4.94875	-4.84778	-3.75658	-5.37551	-2.76294	-5.41547	-3.0835	-4.54109	-4.73639	-5.94152	-2.94342	-4.25511	-4.42302	-3.97147	-5.7836	-5.34087	-4.77576	-3.54109	-6.16266	-6.14485	-6.50785	-5.06086	-5.08397	-5.25465	-4.3415	-1.25715	-4.80014	-5.24897	-4.41578	-5.72534	-5.19392	-6.33314
VCAM1	1.64622	-0.0608809	1.77304	1.37237	1.66169	1.66281	1.85343	0.764008	1.4088	1.46509	1.34722	1.57646	1.51266	0.940542	0.890506	1.35103	1.51001	1.24906	2.10267	0.526217	0.762828	1.74226	1.1908	0.868571	0.442017	0.980511	1.31979	1.92736	1.69879	1.64103	1.25211	2.01586	1.01603	-0.36818	0.57488	1.01778	1.74376	2.18838	1.11137	1.51547
C1QA	1.01926	-0.811438	0.511862	0.785884	1.86947	2.90667	-0.532578	-0.832134	0.886663	0.669223	0.93308	1.00613	0.509141	0.284961	0.210685	-0.620908	0.838919	0.70676	0.794246	0.810946	0.0363933	0.637768	-0.229025	0.0244686	0.117317	0.467339	0.805028	2.13855	-0.997817	0.289253	1.51984	2.39423	1.82267	1.33669	0.53969	1.77336	0.963177	1.92569	0.931916	2.30383
ATG10	-2.07507	-1.49083	-2.49596	-1.99605	-2.08325	-1.99531	-2.19096	-2.53581	-1.91313	-2.8629	-1.80991	-1.68568	-1.23819	-2.8201	-1.67492	-2.06716	-2.19042	-2.36584	-1.71106	-2.00721	-2.3187	-2.3001	-1.87672	-2.06786	-1.92491	-1.7729	-2.07521	-2.2243	-2.32654	-1.50144	-2.06512	-1.84867	-2.10448	-1.53091	-2.63023	-1.03955	-2.14116	-2.32326	-2.0041	-2.18748
TNFSF10	1.09052	-0.902347	1.25328	0.859976	1.41251	1.48403	1.19721	0.0406854	0.648179	0.469623	1.05161	0.904591	0.942727	0.19795	0.342766	0.647631	1.14527	0.819511	1.40075	0.66372	1.11612	1.48187	0.657255	0.75598	0.2655	0.891452	1.27473	1.67805	0.68195	1.27804	1.10168	1.46095	1.09905	2.41842	1.06609	2.51254	1.31126	1.68887	0.918077	1.23518
TLR6	0.13544	0.96056	0.36295	0.819384	0.241287	-0.923611	0.603924	0.799549	0.450415	0.265952	0.168807	0.590817	0.751124	0.306512	0.932514	-0.167988	0.53563	0.886486	0.888733	-0.167679	-0.237172	0.84159	-0.0728075	0.497622	-0.036228	0.282277	-0.979457	-0.042328	-1.03911	0.490482	-0.215564	0.849671	0.285751	-1.92457	0.659272	-2.03955	0.822314	0.0783107	0.675409	0.16669
CLEC5A	-4.82508	-5.70735	-5.50494	-5.37581	-4.91695	-3.89761	-4.81111	-5.63173	-5.94874	-5.97331	-5.01033	-5.96047	-6.03141	-5.69111	-4.83195	-5.71101	-5.38024	-5.5545	-7.62988	-19.5429	-6.15996	-6.40441	-6.19863	-5.34087	-5.99814	-5.08165	-5.74762	-5.25177	-6.14529	-5.72383	-4.0465	-5.11715	-6.14881	-5.01201	-5.38509	-4.92705	-5.04804	-5.72534	-5.25532	-6.48514
S100B	-1.3897	-4.46635	-2.01309	-2.72673	-0.865528	-1.44444	-1.10248	-3.09569	-3.27068	-1.17066	-2.25956	-2.07435	-2.67068	-2.93904	-3.20903	-1.5562	-1.7582	-2.13417	-1.46501	-1.50025	-1.33557	-1.52669	-2.67509	-2.10141	-3.22557	-2.09814	-3.10378	-1.5859	-2.39637	-2.3546	0.338748	-2.40667	-4.14886	-2.27507	-2.47823	1.73113	-1.8386	-3.48832	-2.33595	-2.53614
TLR10	1.16978	1.43637	1.54653	1.94036	1.49024	-0.395116	1.96927	2.105	1.11194	1.28235	0.978348	1.17907	1.20001	1.48984	1.55416	0.965818	0.726967	2.33352	2.01529	0.417283	-0.814229	1.77547	1.23319	1.3425	1.02975	1.3643	-0.158927	1.23017	0.776206	1.59131	0.49305	1.15133	1.30233	-3.59699	0.744161	-2.34211	1.97654	1.17981	1.41955	0.758544
OAS3	0.275812	-3.30881	-1.43027	-2.01507	-1.27124	-0.186646	-0.80445	-2.56996	-1.48278	-1.61897	-1.19508	-1.55351	-1.51358	-2.02018	-2.36729	-1.29739	-1.09485	-0.924292	-1.37253	-0.969738	-1.28553	0.171479	-2.05569	-1.49958	-1.48509	-1.14021	-1.14773	-1.57718	-2.1254	-2.05141	-0.583715	-1.24568	-1.42096	-0.427074	-1.63023	-0.982218	-0.736983	-1.30389	-2.32768	-1.00403
F13A1	-0.245601	-2.16116	-0.0275925	1.27393	-2.28619	1.94608	-0.0114121	-1.6822	0.134457	1.02668	-0.972684	0.57868	-1.39283	-3.47961	-1.49282	-0.460722	-0.225431	1.18775	0.437514	-0.125859	-0.378644	-1.29174	0.860242	-1.32098	-2.8552	0.0991552	1.91235	2.12326	-0.306801	0.379451	1.97016	-0.263711	-1.14888	1.25787	-1.2152	2.15826	0.601565	-1.51035	1.47318	-1.02573
IL17B	-4.96259	-4.99686	-5.30331	-6.1348	-5.62322	-5.70496	-5.31807	-5.25322	-5.36378	-4.78889	-4.75658	-5.5199	-4.63287	-4.98484	-4.52162	-5.3187	-5.13231	-5.32003	-4.58552	-4.25511	-5.15998	-4.6389	-5.19864	-6.18885	-4.77576	-5.21915	-5.94027	-5.9522	-6.31521	-5.22133	-5.74693	-5.99161	-4.56389	-5.01201	-4.57775	-4.66402	-5.56261	-6.21076	-5.13503	-6.48514
CD22	5.10383	5.43344	3.86846	4.08696	3.49599	0.459936	3.71462	5.039	4.03936	4.90096	4.07437	4.63044	4.07103	4.9814	6.14148	3.33372	3.54401	4.28266	3.69412	6.24046	2.95721	4.03705	4.8296	4.27648	4.89729	4.11578	4.41018	3.24407	3.86452	3.32329	3.9584	3.73203	4.74215	-1.57463	5.65448	-0.0298371	4.53541	4.41821	3.74406	3.12279
CD209	-0.516336	-4.46635	-1.73412	-1.95261	-2.29372	-3.18141	-3.566	-3.04678	-3.68572	-1.61257	-1.80991	-1.97342	-1.51358	-2.80976	-1.88336	-3.68865	-0.953985	-3.47204	-0.607553	-3.67016	-3.9376	-3.33405	-3.97625	-4.26287	-3.12369	0.0211527	-2.23985	-1.6213	-4.45724	-0.482251	-1.79275	-4.57659	-3.5639	-0.855531	-2.68468	-0.507538	0.936083	-0.955285	-2.0041	-3.90019
SMPD3	-2.21843	-5.21259	-1.97512	-2.4777	-2.75221	-1.8142	-2.60022	-3.64989	-2.74712	-1.69128	-2.56103	-2.76783	-2.53666	-2.83052	-3.247	-1.82228	-2.03152	-2.87378	-3.17049	-1.86282	-2.25311	-3.1414	-2.55479	-1.88145	-3.53872	-2.20124	-2.74764	-3.99802	-2.1254	-2.34301	-2.24444	-4.76923	-2.68944	-0.239447	-1.9928	-4.44163	-2.33655	-3.44525	-3.31946	-2.07012
TIRAP	-1.15524	-1.98688	-1.11263	-0.872356	-1.28619	-1.14527	-1.31807	-1.21558	-0.580686	-1.15663	-1.26369	-1.38846	-0.773182	-1.17749	-0.510031	-1.1	-0.970858	-0.780881	-0.819349	-1.30094	-0.814229	-1.01901	-0.852876	-0.971648	-1.02853	-0.933759	-0.953225	-0.986436	-1.2067	-1.0234	-1.18216	-1.40667	-1.10448	-1.17073	-0.92569	-1.39102	-1.10788	-0.687224	-1.11355	-0.89686
CCL16	-3.92697	-5.70735	-3.76078	-4.02789	-4.17071	-4.58949	-4.43671	-3.35375	-3.46333	-3.90919	-2.57122	-4.68037	-1.83981	-4.47961	-2.00821	-3.40724	-3.82566	-4.5545	-2.32614	-3.44777	-3.9376	-3.55644	-4.69614	-5.70343	-2.99816	-2.89723	-4.10378	-3.82293	-4.99329	-2.98687	-5.00997	-4.25466	-4.56389	-2.6428	-3.29765	-1.72544	-4.04805	-4.07328	-3.80161	-4.90019
CD83	3.25561	3.77545	2.94894	3.97271	2.85144	4.67558	3.70225	2.57723	3.25972	3.0236	2.6933	3.39911	2.50597	2.65388	3.03024	4.32532	3.35319	5.0966	3.39885	3.86768	1.85495	4.13801	4.26283	3.76066	2.66362	3.67019	4.29265	2.245	3.60214	3.30522	3.38427	3.39567	3.92325	-0.349071	3.91523	0.756619	3.26551	3.02475	2.78431	3.59388
STAT5B	1.08943	-1.24198	1.36357	1.36871	0.95857	0.877485	1.10288	1.08662	1.05237	1.3346	0.702851	0.657382	0.721029	0.463971	1.05557	1.27269	0.962936	0.696768	0.919864	0.590347	0.384316	0.884658	1.2553	0.848943	0.227449	0.916291	1.14869	1.09354	1.06523	1.40888	0.873885	-0.10086	0.390281	-0.552605	0.422233	1.16038	1.10271	0.251921	1.38098	1.26601
KLRG1	-2.03659	-3.4119	-0.720966	-2.76916	-2.11626	-1.968	-1.20845	-1.41839	-0.4537	-1.58726	-1.17939	-2.08835	-1.06459	-3.14462	-1.92123	-2.7685	-1.97937	-3.01261	-0.180772	-1.73158	-3.16	-2.945	-2.40857	-2.67791	-2.96841	-0.9865	-2.91475	-0.963536	-3.01145	-2.01418	-1.0327	-1.30047	-1.79132	-3.20468	-1.74126	-1.57658	-0.874123	-0.706165	-1.55007	-1.60523
MAP2K2	2.20983	2.37067	2.03188	1.96928	2.0794	2.51218	1.815	1.97411	2.24304	2.19797	1.93037	2.30831	1.92171	2.38232	2.47182	2.07402	2.06425	2.19802	2.07787	3.10021	2.63224	2.26303	2.4428	2.55191	2.23546	2.19785	2.25377	2.24192	2.18959	1.7519	2.13824	2.15218	2.49858	3.44876	2.54857	2.17935	1.95026	2.16686	2.10566	2.34492
CXCR2	-3.76096	-5.70735	-4.21216	-4.54985	-3.62322	-4.28993	-4.43671	-3.68688	-3.36379	-3.81804	-2.63396	-4.72344	-2.35131	-5.18415	-2.72093	-3.68865	-3.19042	-4.47204	-2.5965	-3.25513	-4.28552	-4.02592	-4.97625	-4.70344	-3.93926	-2.95612	-5.94027	-4.86475	-5.06729	-3.78523	-4.87247	-4.18427	-3.97894	-4.78962	-4.06318	-1.66404	-4.24069	-5.36277	-4.024	-4.90019
ITGA2B	-5.47716	-5.91885	-7.0195	-5.25028	-5.62322	-5.28992	-6.56598	-3.95367	-4.46332	-5.18482	-3.50132	-4.86094	-2.33099	-5.29518	-3.247	-4.3187	-5.57288	-6.64195	-2.98606	-4.25511	-4.57503	-4.1414	-5.19864	-6.18885	-4.05955	-3.7862	-5.74762	-5.78228	-6.73024	-4.06087	-5.3319	-5.11715	-4.82692	-4.27506	-5.80011	-3.92706	-5.56261	-5.72534	-5.13503	-5.95463
CD1E	-2.45163	-3.35943	-2.24191	-3.64543	-2.80506	-3.08048	-2.6118	-3.0833	-3.48932	-3.47855	-1.73923	-3.57801	-2.03965	-4.69111	-2.61783	-3.3187	-2.06737	-2.88708	-2.37253	-4.25511	-4.04452	-3.81947	-3.82941	-4.5108	-3.37367	-2.35126	-3.84075	-3.46037	-3.76064	-2.83306	-2.73199	-4.66969	-3.44843	-3.34906	-2.52714	-4.66402	-3.03013	-3.57851	-2.55972	-3.10049
IL1B	-0.2705	-3.43887	-2.33502	-3.22054	-1.95229	-1.56883	-2.40613	-3.32431	-0.716095	-2.23308	-1.75658	-2.61809	-1.27654	-2.72959	-1.94443	-1.72803	-1.43188	-2.53344	-1.97887	-2.9332	-2.01704	-1.52669	-2.67509	-2.58007	-2.58312	-1.06536	-3.99275	-2.29401	-2.83949	-0.378062	-3.68805	-0.991631	-2.62531	-2.23944	-2.17567	-2.92707	-0.902373	-2.62582	-1.49812	-2.07765
MAGEA1	-5.03659	-5.70735	-6.65693	-5.74778	-6.1707	-6.11999	-7.56597	-5.25322	-4.74712	-5.11082	-4.42537	-6.59789	-2.41404	-6.35407	-4.66846	-4.54109	-5.79528	-6.18252	-4.01521	-3.93319	-6.15996	-5.72635	-6.78358	-5.92582	-5.26118	-5.08165	-8.7475	-22.2399	-6.99327	-4.60835	-5.87246	-6.99158	-4.14886	-4.59698	-6.38505	-20.5367	-5.04804	-5.72534	-5.97153	-6.84771
DUSP4	-1.00375	-0.84036	-1.53225	-1.4048	-0.565091	0.687346	-0.568821	-2.12078	-0.209988	-1.20393	-1.41616	-0.941285	-1.03965	-0.439195	-1.8176	-1.25569	-0.00303909	-2.39404	-1.22478	-0.146617	1.02322	-1.19498	-1.16156	-1.21619	-1.32573	-1.49669	-0.0541543	-1.13844	-2.0673	-0.650588	0.0859443	-0.762812	-1.01959	-1.07344	-1.68468	-2.49411	-1.33656	-0.625823	-1.69674	0.0745372
IL1RAP	-1.87513	-3.6122	-1.49596	-2.40062	-2.15005	-1.57569	-1.75865	-2.69628	-2.5025	-2.0752	-1.72778	-2.26004	-1.74939	-2.01423	-2.48713	-2.08897	-1.75089	-2.08738	-1.66992	-1.93321	-2.19038	-2.05394	-1.59379	-1.67792	-2.58312	-1.51872	-2.08943	-2.19733	-2.15536	-1.72384	-1.51173	-1.87615	-1.59429	-1.92457	-1.83053	-2.07908	-1.87013	-1.56693	-2.59898	-2.02573
GPI	1.32188	1.77939	1.27116	1.42802	1.76457	2.0393	1.41984	0.928211	1.37137	1.77243	1.17873	1.60013	0.945853	1.67291	1.05849	1.30927	1.42388	1.53794	1.05044	1.55221	1.61038	1.13937	1.89499	1.41103	1.4558	1.08644	1.69115	1.02219	1.04122	0.971971	1.18379	1.91325	1.67767	2.72606	1.45408	2.37121	1.2178	1.35451	1.3407	1.78993
JAM3	-1.28452	-2.9094	-1.05209	-1.84657	-1.56737	-0.656938	-0.981038	-2.09569	-1.54276	-0.977425	-1.21093	-1.26799	-1.54834	-1.84101	-1.92892	-1.41181	-1.77292	-1.7411	-0.926017	-1.21075	-1.04453	-1.45024	-1.06937	-2.01895	-2.1908	-1.33164	-1.01293	-1.56852	-1.91435	-1.5079	-0.695283	-1.44731	-1.1716	-0.702181	-1.40784	1.09529	-1.29316	-1.67473	-1.74547	-1.36968
EBI3	-2.11459	-3.3213	-2.80451	-2.56846	-0.451192	-1.15038	-1.85864	-4.22574	-2.07101	-2.45547	-2.53087	-2.58792	-2.44646	-2.2737	-2.61783	-2.58174	-1.7582	-1.62516	-2.24622	-0.0653174	-0.423038	-2.59708	-1.92563	-1.11849	-3.77576	-2.7082	-2.08943	-2.27979	-2.37271	-2.66494	-3.06512	0.380508	-1.01959	-2.46771	-1.08134	-3.54856	-2.86218	-0.825355	-2.7128	-1.3883
MFGE8	1.23413	0.494098	0.961028	0.936237	0.515788	2.52665	1.18805	0.943421	0.762739	1.05207	1.18101	1.21016	0.944811	0.431646	0.574033	0.502084	0.510015	0.765299	1.66986	1.10241	1.00658	0.828223	1.67889	0.26727	0.900693	0.844773	2.37195	1.46984	0.45626	1.46434	1.31014	1.60456	1.77296	0.894854	1.07431	2.67135	1.29625	0.982986	0.738779	0.478059
CDH1	-0.546428	-2.13337	-0.513991	-0.556802	-0.718867	-0.613976	-1.08219	-1.6822	-0.667058	-1.28809	-0.812931	-0.916085	-0.293642	-1.4961	-1.44791	-0.446578	-0.207822	-1.39404	-0.259233	-0.700552	-0.814229	-0.55144	-2.06937	-0.769339	-1.80176	-0.469627	-0.462239	-0.737902	-1.53387	-0.668555	-0.969964	-1.11716	-0.579021	4.06967	-0.297659	-3.92706	-0.43334	0.0856714	-1.23973	-0.638275
CXCL14	2.22377	0.715089	2.33268	2.58444	2.23998	4.31381	2.96196	0.751964	1.8068	2.22546	1.78158	2.39046	2.08326	0.799051	1.30308	2.5166	2.77773	1.50396	1.91986	2.39231	1.77467	2.48004	2.15963	1.50461	1.50963	1.63633	4.7537	2.43687	2.06035	2.82947	2.74658	1.56806	1.19985	4.50989	2.13058	3.76012	2.48606	2.45526	1.75784	1.75378
FOXP3	-0.905142	-1.04267	-0.5837	-0.54985	-0.794337	0.330286	-1.15661	-2.27419	-1.46333	-1.39933	-0.312033	-1.37123	-0.626673	0.761399	-0.658832	0.546368	-0.217858	-1.7411	-0.602014	-0.795709	0.215035	-0.938463	0.373733	0.477878	-1.307	-1.19236	-0.0894297	-0.974941	-1.07206	-0.182095	-0.115162	-2.0688	0.0109938	-2.78964	-0.442607	-4.92705	-1.32013	0.0180327	-1.25533	-0.0348637
STAT3	3.00204	1.73106	2.94709	3.06693	3.53213	3.49736	3.02295	2.6038	3.50637	3.04753	2.78882	3.05573	2.63681	2.95502	3.54534	3.25079	3.7186	3.22859	2.58864	4.56344	3.72975	3.24194	3.49367	3.43865	2.6487	3.03728	3.74371	3.15401	3.03516	2.87886	3.20725	3.69778	3.62755	3.63482	3.47984	3.53153	2.90702	3.65927	2.75127	3.17899
RELB	-0.0365929	-0.276525	0.168893	0.552765	0.156754	0.458259	0.352862	-0.816677	0.433219	0.322135	0.0374162	0.20371	-0.210088	0.00200647	-0.82118	0.322403	0.166645	0.610697	0.00851541	0.499745	0.621356	0.54276	0.580521	0.568678	-0.359121	-0.228207	0.358267	0.349275	0.264086	-0.314446	0.191654	0.590824	0.727639	-0.666261	0.301378	-1.9636	0.203669	0.470101	-0.265163	0.310701
MAP3K5	0.874089	-1.76591	1.32984	0.832747	1.01911	1.24923	1.21208	1.12114	0.977243	1.02873	0.925848	0.687493	0.888519	0.73073	0.529809	0.910116	1.20001	1.0628	1.16368	0.924766	1.66442	1.2423	1.05244	1.43464	-0.0170684	1.34613	1.09942	0.586938	0.794601	1.01651	1.70495	1.36004	1.15033	1.00291	1.58354	1.44796	0.942904	1.10028	0.831212	1.7738
CXCR5	1.59889	2.24578	1.75291	2.44784	1.78973	0.509348	1.61949	1.62093	2.08852	1.55735	1.67023	1.68286	1.75707	1.33941	1.06237	1.84165	2.06114	2.64459	1.63452	3.29945	1.80962	1.92199	2.2952	2.4906	1.76892	1.5033	2.55671	1.37308	2.05109	1.34673	1.85853	1.16656	2.76998	-3.6901	2.65654	-2.44165	1.82108	1.88091	1.55147	2.17107
BID	-3.28452	-3.64323	-3.12643	-3.51332	-2.78369	-3.18141	-2.98104	-3.25323	-3.06123	-3.0929	-2.7335	-3.5199	-2.37192	-3.35408	-3.19041	-2.95613	-3.38025	-2.75932	-2.67572	-3.93319	-3.28553	-2.74908	-3.22902	-3.15325	-3.1908	-3.01752	-3.35532	-2.86476	-3.18594	-3.3088	-3.49902	-2.05303	-2.90094	-2.5526	-2.74126	-4.24899	-3.58862	-3.28478	-3.69143	-3.16323
EP300	2.21682	2.14098	2.15719	2.42831	1.96569	1.99951	2.18471	2.17819	2.34678	2.21155	2.07957	2.26352	2.12385	2.08124	2.08786	2.16588	2.25184	2.45968	2.0557	2.60594	2.08158	2.37101	2.39567	2.19223	2.08399	2.41674	2.5624	2.04989	2.30132	2.11379	2.00516	2.08072	2.52001	2.00105	2.55886	1.67877	1.97043	2.2305	2.31585	2.19549
MEF2C	2.14489	3.4747	1.89294	2.55465	2.17597	1.69946	1.98523	2.56621	2.12592	2.2183	2.32127	1.82836	1.46697	2.21198	2.21985	2.13995	1.94111	1.99148	1.82695	2.25265	1.16493	2.61293	2.60817	2.24658	2.00746	2.58238	1.81746	2.27057	2.67771	2.74784	2.21691	1.97223	1.79364	-0.0656175	1.71291	1.03176	2.28018	1.24865	2.52118	1.50919
IFI35	-1.13986	-2.95734	-1.65195	-1.91639	-1.32426	-0.968005	-1.23061	-2.09569	-1.5772	-1.64485	-1.69397	-1.63855	-1.82552	-1.83052	-1.78233	-1.61826	-1.63878	-1.50242	-1.4751	-1.34825	-0.838075	-0.418027	-1.63387	-1.54502	-1.01327	-1.6342	-1.70325	-1.52596	-1.68587	-1.50144	-0.956869	-1.06089	-1.53417	-1.17073	-1.80016	-1.03955	-1.18015	-1.28479	-1.69674	-1.29753
CD36	-0.0799493	-3.02724	-0.456187	-1.3434	-1.26013	-1.14527	0.0413293	-1.65905	-0.891306	-0.355937	-0.506205	-0.712551	-0.366737	-1.54244	-0.423248	-1.71667	-0.916725	-0.324556	0.822321	-0.473782	-0.95055	-1.25876	-0.316008	-1.64044	-1.19942	-1.05727	-0.300558	-0.224301	-1.00689	-0.563966	0.464131	-0.548688	-1.90095	0.164552	-1.01008	5.9891	-0.136359	-0.578518	-1.50743	-1.48016
PSEN2	-1.26215	-2.78308	-1.46055	-1.37992	-1.27124	-0.723879	-0.973544	-1.26018	-0.917537	-1.17536	-1.29715	-1.2482	-1.17345	-1.91113	-1.91357	-1.44893	-1.30879	-1.72908	-0.591001	-2.25513	-0.487578	-0.737681	-1.6037	-1.71639	-1.40321	-1.09815	-1.20848	-0.521768	-1.10578	-0.995916	-1.24976	-0.473306	-0.380693	-0.764108	-1.40784	-0.0201869	-0.552995	-0.656197	-1.50277	-1.35588
CXCR3	-0.398824	-2.2539	0.249941	-0.520102	0.44852	-0.245539	-0.141835	-1.51904	-0.594727	-1.11987	-0.501323	-0.610487	-0.629772	-0.947519	-1.38835	-1.4822	-0.298101	-0.914048	-0.62992	-0.255142	-0.387414	-0.671084	-1.30788	-0.690628	-0.953765	-0.727308	-0.787639	-0.197334	-1.10578	-0.584286	0.467373	-0.33342	-0.594288	-2.17073	-0.205213	-3.07907	-0.129187	-0.0732824	-1.21665	0.752184
TLR1	0.784258	1.34348	0.983697	1.23889	0.986829	0.711475	1.24938	1.06662	0.831291	0.591002	0.732167	0.971947	1.08373	0.955019	1.14349	0.298808	1.00345	1.43418	1.35805	0.314713	0.469353	1.40034	0.610849	0.68395	0.638465	0.980511	0.329174	1.00633	0.46449	1.11537	0.783135	1.23558	1.02605	-0.714355	0.994256	-0.694416	1.41792	0.998667	0.964261	0.911922
MRC1	-1.176	-4.16679	-2.76078	-2.6957	-2.23453	-0.145275	-1.95867	-3.8662	-2.89564	-2.10183	-1.09239	-2.00628	-2.9517	-2.83052	-2.83196	-3.01058	-1.72204	-1.9005	-1.16231	-2.16767	-2.13025	-3.91901	-2.35735	-4.18887	-3.15685	-1.68311	-1.38132	-0.248317	-3.24914	-1.89095	-0.360365	-2.44731	-3.34151	-0.574631	-2.92568	0.70519	-1.18015	-2.08977	-1.99753	-1.78472
IKBKG	0.751653	0.138132	0.308835	1.03896	0.0462197	0.488144	0.607676	0.233684	0.740543	0.288347	0.482749	0.393298	1.10905	0.249548	0.425051	0.484967	-0.0117432	0.434847	0.185463	0.675595	0.545052	0.565955	1.08675	0.63894	1.04987	0.2304	1.08683	-0.0818563	0.0983982	0.20887	0.429643	0.448546	0.405711	0.151194	0.985565	-0.150973	0.288233	0.859603	0.474957	0.797158
IL1R2	-3.8922	-4.28414	-4.30331	-3.95261	-3.5136	-1.99531	-4.01141	-3.78374	-3.4127	-4.00648	-2.81596	-4.41028	-2.42477	-2.66292	-2.80339	-3.14116	-2.87245	-4.08738	-2.82256	-2.67017	-2.3187	-3.81947	-2.90097	-2.08454	-3.62892	-2.73373	-2.91475	-3.90782	-4.45724	-3.11897	-2.52455	-0.828401	-1.56391	0.532284	-3.57776	-3.44164	-3.43924	-2.00915	-4.10646	-0.965085
CR1	1.71336	-0.428697	1.57774	1.08137	2.01111	1.11308	1.7794	1.11175	1.59968	1.60205	1.45161	1.8533	1.78759	0.554814	0.886128	0.816457	1.34767	0.0602044	2.54094	1.39591	0.798065	0.663803	1.34953	-0.320982	-0.274783	1.43045	0.829787	0.968132	-0.472879	1.23133	1.41964	2.7677	0.671301	-2.20468	1.12267	0.335957	2.32873	3.36928	1.38476	0.948543
CFD	-2.87513	-2.9	-3.38393	-3.16283	-2.85992	-1.32415	-2.43672	-5.04677	-3.36379	-3.67786	-3.50132	-3.3084	-3.18708	-4.76911	-3.72093	-4.01058	-3.17079	-2.67618	-2.27237	-1.79571	-2.38741	-3.26693	-2.73922	-3.60391	-4.12368	-3.08166	-2.16268	-1.80247	-3.2067	-4.06087	-2.25509	-1.96188	-2.68944	0.403001	-2.21519	5.12793	-2.94371	-2.69982	-3.09239	-2.72435
PTPRC	1.55468	1.66531	2.93572	2.4909	2.59849	2.71639	2.47429	1.42679	2.0331	1.89984	2.07672	2.37204	2.53636	2.0086	1.34117	1.97329	2.30581	2.22685	2.53184	2.31091	2.91146	2.02852	2.40497	3.12219	1.29646	1.92243	2.34115	2.59178	2.33492	2.80624	2.70735	1.95965	2.37664	-0.0812991	2.35466	-0.0690965	2.5552	2.55674	1.84545	3.35509
APOE	3.89228	3.85063	3.58212	3.95316	4.58353	5.54567	4.024	2.37445	4.20556	4.01523	2.93443	4.1829	3.26361	3.13994	2.95985	3.77267	3.88361	4.65509	2.64096	5.44226	4.31708	4.32314	4.59468	4.66162	3.7725	3.34308	4.53545	3.93595	3.62361	3.10668	3.39346	6.12271	4.87071	2.89886	4.72046	5.27676	3.41731	5.4827	3.15	4.88759
LY9	1.28153	1.06982	1.47576	1.28044	1.01225	-0.152942	1.37578	1.6532	0.522106	1.62592	1.56302	1.63198	1.33012	1.69395	1.40835	0.900927	0.664144	0.730897	1.02203	0.710641	0.464487	1.10968	1.08521	1.40507	1.10338	1.2138	1.13041	1.66433	2.03294	1.25249	1.66103	0.141082	1.13189	-1.73902	0.994256	-2.16154	1.93893	0.889351	0.778573	1.44426
ITGA1	-0.563421	-1.0145	-0.469322	-0.616083	-0.961259	0.313693	-0.226151	-0.331616	-0.357795	-0.308631	-0.530867	-0.448162	-0.879834	-0.862225	-1.38835	-0.926385	-0.500666	-0.41315	-0.408333	-0.862823	-0.137636	-0.566495	0.0805722	-0.591943	-1.2168	-0.933759	-0.649609	0.262098	-0.60787	-0.0993463	-0.239151	-0.411687	-0.0508454	1.29174	-0.698621	2.75802	-0.133964	0.0484865	-0.824694	-0.549175
HLA-DMB	3.01897	3.18484	2.92843	3.49412	2.84824	3.22724	3.31855	3.2822	2.85279	3.34656	3.26793	3.38064	2.86256	2.70075	3.08308	3.31169	2.77741	2.75651	2.74485	3.63208	1.44733	3.39193	3.31376	3.64559	3.61348	3.37255	2.93404	3.02863	3.90892	3.02603	3.60712	3.11602	3.91586	0.11036	4.02214	1.27456	3.48294	3.11789	2.90301	3.28541
FCER1G	0.758507	-0.172436	0.401944	0.042799	1.50714	2.38028	0.38674	-1.46985	0.340341	-0.099597	0.445306	0.743919	-0.48243	-0.238601	-0.315944	0.26196	0.632375	0.639962	-0.184906	0.651748	0.454706	0.600063	0.185053	1.16339	-0.148494	0.538395	0.429778	1.49486	-0.621743	-0.0944805	1.087	2.10024	1.48775	0.650928	0.603562	0.789913	0.63985	1.72821	0.275035	1.20833
IFNA2	-4.82508	-5.70735	-5.7394	-5.92835	-5.78368	-5.042	-5.86555	-3.26717	-4.51579	-4.30347	-2.50132	-4.81363	-1.63288	-4.93904	-2.66846	-3.50157	-4.85668	-5.5545	-1.94342	-3.67016	-5.15998	-3.86838	-5.97624	-5.51079	-4.1908	-3.21916	-5.74762	-5.63028	-6.50785	-3.66494	-5.16198	-4.99162	-4.14886	-4.27506	-5.06317	-6.24893	-3.81539	-5.21077	-4.77889	-5.95463
CD40	1.71195	1.61088	2.18819	2.50265	1.95142	1.9891	1.8965	2.0254	1.87206	1.90765	1.79255	2.39456	1.43544	1.53872	1.53681	2.58073	1.53114	2.50587	1.7953	1.96403	1.06881	3.19361	2.46846	2.61267	1.44478	2.17744	3.0164	1.43687	3.66919	1.50498	2.05826	2.62614	2.16853	-0.997085	2.73641	0.23481	2.08123	1.59011	1.20908	2.54213
CASP1	-0.0971683	-1.86758	0.16039	-0.84941	0.376775	0.0184057	0.0320515	-0.824385	-0.904362	-0.796128	-0.237071	-0.728915	-0.330987	-0.764115	-0.82118	-0.599884	-0.40297	-0.236827	-0.0562733	-1.79571	-0.535513	-0.390976	-0.976259	-0.852595	-0.868877	-0.274303	-1.33825	0.174483	-0.726515	0.363626	-0.169517	-0.309807	-1.06141	-0.196119	-1.47823	-0.891453	0.24289	-0.455898	-0.704749	0.29036
SIGLEC1	0.657994	-3.88139	-1.81565	-1.39646	-0.651984	-0.0976405	-2.49991	-3.07102	-2.03228	-1.33999	-0.239101	-0.675077	-0.680287	-2.0024	-0.313424	-2.87813	-0.0787534	-2.71123	-0.531888	-1.5547	-2.01704	-1.35133	-2.3913	-3.98724	-1.77577	1.18172	-1.05415	0.768878	-3.61479	-0.960071	-0.151999	-1.90417	-1.19468	0.0103313	-1.80016	1.69351	1.45578	-1.10645	-0.641899	-1.09666
ITGAX	1.68989	0.944346	1.54599	0.77485	1.91716	2.75207	2.73635	-0.0649248	1.35411	0.946626	1.57867	1.43429	0.653799	0.763997	0.45048	1.42789	1.71317	2.24525	0.818196	1.29175	2.70727	1.78539	2.28449	2.07322	0.863961	1.33235	2.00558	1.07292	1.77885	1.3698	1.42715	2.68138	0.938585	-0.842111	2.00505	-0.130064	1.11283	2.22717	0.883778	2.26229
CCL19	4.01369	2.8162	4.63952	4.09465	4.06364	5.5697	4.61616	1.55016	4.80078	5.09942	3.84297	5.03725	3.00275	3.30115	2.42203	4.52507	4.09054	6.1607	3.44522	6.09469	5.56408	5.04109	5.99184	4.97553	2.98293	3.53573	5.14897	4.87125	5.28526	4.04669	3.9903	6.6873	5.41551	1.85008	5.79463	1.57754	3.9348	6.04353	3.9007	4.25603
PTGS2	-1.49662	-3.74052	-3.91998	-3.85797	-4.11626	-2.78214	-4.13973	-3.10818	-2.58418	-2.95702	-2.66638	-3.01295	-1.63911	-3.44719	-2.25665	-2.35347	-2.16108	-3.49222	-2.00787	-3.0852	-2.25311	-1.95818	-3.97625	-3.81036	-2.93926	-1.73373	-4.42571	-3.70429	-4.40833	-1.01418	-4.0465	-3.76923	-4.56389	-2.01203	-3.13719	-0.150973	-2.03906	-3.07328	-2.17898	-3.31523
CD27	2.52001	2.99229	2.61685	2.38422	2.60128	1.62445	2.05238	2.59588	2.18464	2.31376	2.31055	2.86947	1.91375	2.806	2.7512	2.08583	2.32322	2.38628	2.08776	2.58721	2.44733	1.58538	1.88261	2.25655	2.16171	2.16541	2.57316	2.75686	2.57199	2.12583	1.91543	1.56551	1.74897	-0.129393	1.35971	-2.20461	1.71815	2.86068	2.29625	2.85494
PSMB10	1.69276	1.02797	1.91838	2.03858	2.32483	1.40964	1.71477	1.22063	2.30391	1.85207	1.6767	1.87422	1.60256	1.51629	1.43707	1.80024	2.00938	2.10455	1.81458	2.75608	2.31843	2.20215	2.03896	2.60098	1.80812	1.8977	1.8532	1.94562	1.38781	1.51457	2.23272	2.45476	2.16627	2.33374	2.55152	0.335957	1.86962	2.12639	1.80325	2.13404
PSMB8	2.32927	1.60964	2.51825	2.94836	3.11629	2.65734	2.61266	1.66609	2.45851	2.44031	2.22033	2.32987	1.93855	2.08748	1.45935	2.06788	2.84616	1.92836	2.06008	3.06678	2.63116	2.63448	2.45001	2.55528	2.14735	2.39408	2.24388	3.14844	2.66598	2.47297	2.71896	2.80441	2.22833	2.45964	2.25873	1.37305	2.67407	2.69068	2.42507	2.5501
TNFSF15	-1.76882	-0.909402	-2.48702	-1.35952	-2.13644	-0.84699	-2.10657	-1.02293	-1.68572	-1.20393	-1.96931	-2.30023	-0.917211	-1.08729	-0.649267	-2.32732	-2.61206	-0.962488	-0.961035	-2.00721	-3.04452	-2.12645	-1.69615	-2.00301	-0.634755	-2.2743	-2.13293	-2.57718	-2.79167	-1.70889	-2.59044	-0.712408	0.310554	-0.910498	-1.52714	-3.34211	-2.24069	-1.22893	-2.60896	-1.90689
HLA-A	5.03656	3.68905	5.4069	5.74347	5.1914	5.97689	5.42579	4.2309	5.49729	5.1406	4.82073	5.08713	4.99503	5.28289	4.90586	5.04167	5.27774	5.42387	5.1521	5.59191	5.36649	5.64663	5.11933	5.30007	4.6318	5.0927	5.5634	5.79739	4.99019	5.12276	5.40634	6.31029	5.33292	5.25064	5.71751	4.45878	5.22184	6.13462	5.22809	5.69153
CCR4	-2.45163	-2.23605	-1.35927	-2.29609	-2.3013	-0.422655	-1.12306	-2.95367	-1.65597	-2.87816	-2.21892	-2.52943	-1.87615	-1.31699	-2.61783	-1.40724	-0.888396	-2.09507	-0.919114	-1.61128	-0.318702	-2.15651	-1.38273	-1.1271	-2.77577	-2.09814	-1.78186	-2.46037	-1.93152	-1.36628	-1.3151	-2.1672	-1.36752	-4.01203	-1.95885	-4.66402	-2.05709	-1.4559	-2.56944	-0.996872
HMGB1	1.81088	2.48044	2.01587	1.96241	2.38712	2.08565	2.15894	2.19258	1.40968	2.40448	2.3102	2.39393	2.3165	2.55406	1.80321	1.94898	1.50621	1.29835	2.50835	1.66372	1.88803	2.20806	1.96122	1.88473	1.90773	2.15414	1.7651	2.35612	2.10683	2.36363	2.32586	1.41917	1.87071	1.39735	1.06609	1.95556	2.29135	1.63971	2.55006	2.22297
THBS1	0.292908	-1.32444	-0.689883	-0.526913	-1.15005	2.49838	-0.396076	-0.0543111	1.62943	0.318792	0.00346892	1.22156	0.0463596	-0.411564	-0.375153	1.03801	0.749033	0.750349	0.214001	0.699054	0.693825	0.61793	0.797587	-0.776097	-0.279342	0.812057	-1.20075	-0.521768	0.00895083	1.54685	0.384054	-0.494445	0.17305	3.03872	-1.1953	1.10855	1.53841	-0.48832	0.638962	-0.295334
FOS	3.90453	-2.14998	-1.81007	-1.59685	-1.24544	4.54552	1.08863	1.31195	3.01125	3.06759	2.57607	2.89127	3.5405	2.3295	2.52559	2.92674	3.1577	-0.877097	0.104789	2.75328	2.91948	3.15475	2.3476	0.483547	2.42461	3.09735	-1.56773	-1.7823	-2.01145	4.4629	2.2246	-0.693951	-0.657024	3.89235	-2.09972	5.47337	3.92421	-0.955285	3.03989	3.23404
SPA17	-3.09469	-2.67494	-3.28771	-2.96489	-2.94041	-2.34742	-2.82453	-2.5274	-3.06123	-3.05771	-2.22696	-2.8371	-1.81138	-2.92781	-2.33626	-2.40724	-2.95398	-2.98376	-1.74118	-2.16767	-2.07254	-2.61784	-2.61369	-2.34088	-2.99816	-2.23731	-2.28821	-2.39763	-2.38449	-2.66494	-2.63147	-2.69395	-2.75655	-0.739018	-2.86155	-1.39102	-3.16052	-2.918	-2.76766	-2.91362
SLAMF7	-1.32452	-3.4119	-1.00351	-1.22054	-0.472409	-0.731512	-1.14815	-2.62275	-0.831892	-2.25284	-0.680109	-1.37552	-1.24768	-1.60365	-1.52745	-1.78028	-1.09485	-1.94153	-1.14208	-0.969738	-0.0939147	-1.30851	-1.75019	-1.1271	-1.6883	-0.897233	-1.33825	-0.460368	-0.953286	-1.65059	-1.26045	0.204766	-0.51952	-1.20468	-1.1953	-4.44163	-1.35317	0.208753	-1.46148	0.114754
LILRB1	-0.122129	1.42146	1.52075	1.49174	0.698703	0.700171	1.64345	1.77595	0.642205	0.248486	1.14253	-1.09188	-1.37192	1.14908	0.0806902	0.831044	0.344264	1.46263	1.19424	0.565036	-2.45956	1.74734	1.81908	1.02252	0.188367	0.836121	1.34247	0.924296	2.58601	1.05752	0.50887	0.578224	-1.04035	-1.86908	0.998582	-2.72544	0.608732	0.820433	0.64947	0.969712
IL21	-2.98074	-4.99686	-0.646965	-1.12445	-0.706245	-1.56883	-0.478538	-2.66827	-1.62683	-0.596702	-1.5111	-0.638551	-0.228764	-2.08106	-1.66203	-0.528626	-1.3304	-0.38458	-1.12609	-0.324404	0.331849	-1.14894	-0.649187	-0.105665	-3.05956	-1.67072	-0.62352	-1.59467	-0.243767	-0.93376	-1.55055	-2.11716	-1.93942	-4.78962	-0.942178	-6.24893	-1.17522	-1.80479	-1.63934	-0.742194
HLA-C	4.01683	2.75468	4.27387	4.44479	4.22877	5.11301	4.2354	3.48096	4.42769	4.29899	3.97266	3.33938	4.35179	4.30599	4.00118	3.95543	5.04909	4.3396	4.08056	4.1606	5.44825	4.92132	3.65023	4.05739	4.1861	4.22295	4.44804	4.71145	3.83626	4.13129	4.69115	4.84468	4.03476	3.85318	4.37601	3.55108	4.27681	4.84612	4.27062	3.82861
TOLLIP	0.514761	0.138132	0.426973	0.30302	0.188192	0.144695	0.290424	0.442937	0.0956381	0.308715	0.45413	0.283375	0.310041	0.603991	0.18952	0.191355	0.502393	0.900096	0.332975	0.639675	0.672886	0.521561	0.258045	0.460737	0.0425864	0.551667	0.386785	0.360662	0.487287	0.672768	0.619376	0.39495	0.74594	0.812392	0.784803	1.27847	0.603001	0.481306	0.131003	0.293284
TAP2	1.68271	0.482467	1.52075	1.80996	1.52116	1.77884	1.78715	1.077	1.74891	1.59791	1.33498	1.53137	1.50066	1.54377	1.11384	1.46203	1.45422	1.56931	1.48967	1.4453	1.75886	2.37495	1.85663	1.62746	1.83999	1.65858	1.41852	2.03504	1.70227	1.28832	1.55073	2.14279	0.985548	0.479816	1.15791	-0.119723	1.55261	2.14765	1.53796	2.22794
IL6	-3.35378	-5.99686	-2.58847	-3.51332	-2.48745	-3.48258	-2.77158	-5.19878	-1.09576	-3.0929	-4.95588	-3.26004	-3.46849	-4.2386	-5.77537	-2.99677	-3.95398	-2.27565	-3.17049	-3.67016	-2.88698	-2.12645	-2.95072	-2.06786	-4.49565	-3.21916	-3.39009	-3.86475	-3.79166	-3.72383	-2.87248	-2.27281	-4.14886	-5.59696	-3.80015	-2.44165	-2.94371	-4.94774	-4.45696	-2.72435
IL21R	0.902832	0.0894192	0.978063	1.06938	1.46703	1.36291	1.28184	0.318962	1.02623	1.80685	0.695428	0.739961	1.02681	0.71917	1.419	1.05964	1.84073	1.13446	0.30377	2.16271	2.43245	1.1285	1.56843	2.21711	1.37398	0.814261	1.42103	1.31807	0.993109	0.802336	1.07004	2.46301	2.164	-2.84211	1.54561	-3.78956	0.71483	2.01995	1.09147	1.33076
CD84	1.08399	0.628438	2.15968	2.43095	2.04099	2.66499	2.22109	1.12181	1.79204	0.999789	1.40557	1.56588	2.01197	1.51165	1.05068	2.38405	2.02329	2.24335	1.9039	1.53276	1.59933	2.18877	2.25941	2.55326	1.61163	1.89874	2.46546	2.87869	2.53769	2.35209	2.07057	2.09052	1.3309	-0.739018	2.17138	-0.0493332	2.04523	2.94909	1.5918	2.438
KLRC2	-2.82509	-4.74052	-3.69759	-4.22054	-3.78369	-1.21847	-2.28988	-3.54428	-2.35182	-3.45547	-2.11086	-3.83709	-1.63288	-3.22479	-2.00008	-2.0744	-0.769225	-4.5545	-2.17049	-2.08521	-2.79077	-3.17177	-2.76124	-3.81036	-3.58312	-1.67072	-2.96628	-2.7234	-3.29286	-2.96895	-2.73199	-3.62239	-3.97894	-1.40717	-1.92569	-5.664	-2.92703	-4.00915	-3.35262	-2.98266
TNFRSF11A	-3.26215	-4.18951	-3.99398	-4.10733	-4.54922	-2.89761	-3.19096	-6.04677	-3.94875	-3.90919	-3.87788	-4.68037	-4.63287	-4.76911	-3.8611	-3.66662	-3.59889	-4.057	-2.20366	-3.93319	-3.28553	-4.1414	-6.46166	-5.05136	-5.26118	-3.4118	-4.84074	-3.95222	-4.22776	-3.40191	-2.93959	-6.25464	-3.5639	-0.00454198	-4.06318	-2.249	-2.91055	-4.83226	-3.73449	-4.70088
CD3G	-0.760958	-3.56688	-0.458368	-1.71113	-1.07025	-1.88905	-1.17368	-2.01115	-1.71609	-1.16597	-0.623314	-1.3084	-0.722674	-0.973257	-2.00008	-1.61299	-0.929038	-2.05701	-1.03746	-2.55469	-2.01704	-1.3001	-2.15426	-2.05137	-1.99816	-0.813169	-1.85282	-1.48461	-1.24377	-0.781323	-0.550548	-2.44731	-1.82695	-3.6901	-2.52714	-3.66403	-0.533928	-1.84621	-1.37801	-0.133483
VEGFC	-0.940224	-2.22427	-0.586083	-1.01188	-1.05737	-0.191901	-0.733111	-1.48606	-1.18322	-1.08402	-0.719255	-0.737167	-0.27654	-1.31699	-1.19969	-0.538593	-0.295441	-1.03834	-0.822565	-1.12586	-1.01705	-0.831548	-1.06251	-1.18888	-0.737632	-1.00193	-0.822828	-0.854189	-1.03911	-0.250808	-1.49902	-0.622397	-1.2909	-2.95314	-0.815266	1.16038	-0.556197	0.00256133	-1.41695	-1.16724
IL2RG	2.34984	1.48829	2.56598	2.52724	2.34347	1.97334	2.43857	1.44294	1.42454	1.73467	2.20174	2.07412	2.49463	1.92824	1.06334	2.16127	2.33528	1.97871	2.16531	0.83232	2.48145	2.03685	2.48317	2.22051	2.43508	2.21045	2.07094	2.25662	2.13753	2.48724	2.50335	1.94893	1.75199	0.490464	1.42223	-1.44165	2.59544	2.41053	1.63209	2.30998
IFNGR1	1.61332	0.650994	1.81066	1.53325	1.50008	1.92317	2.50914	1.05756	1.08687	1.54524	1.19009	1.04595	0.978783	1.21134	0.368105	1.40272	1.69523	1.99556	1.51219	1.29945	1.83057	1.4398	1.77002	1.53768	0.743307	1.17144	1.48837	0.924296	1.74951	1.51854	1.80636	2.10464	1.10379	1.45285	1.67016	2.14546	1.94743	1.46305	1.13025	1.90286
LRRN3	-1.34788	-4.99686	-2.79345	-4.22054	-3.07674	-4.24554	-3.89357	-2.26018	-3.16216	-2.41038	-2.15619	-3.65931	-1.3981	-2.564	-2.10078	-2.32732	-2.04933	-4.32004	-1.04121	-3.25513	-3.42303	-3.2028	-4.97625	-4.18887	-3.99815	-1.37116	-5.2882	-3.06958	-4.79166	-1.96895	-2.44926	-4.57659	-3.34151	-4.01203	-3.68467	-1.85669	-2.68348	-4.21078	-2.95871	-4.70088
TLR4	0.343013	0.280294	0.168893	0.433875	0.620701	1.6467	0.84339	-0.561351	0.686418	0.361663	-0.173558	0.367875	-0.122352	-0.429266	-8.24146e-05	0.318267	0.547528	1.29541	-0.337599	0.615222	0.634412	0.93897	1.54394	0.896461	-0.00947526	-0.427347	1.33184	0.656958	0.555135	0.0792176	-0.410067	1.97319	1.036	-0.213295	0.97243	1.30941	0.0330336	1.35298	-0.397347	0.768032
LY96	-0.622742	-1.37563	-0.723586	-0.922362	-0.172448	0.359323	-0.00185151	-0.523215	-1.06611	-0.288094	-0.647381	-0.600416	-0.8434	-1.12526	-0.890853	-0.615623	-0.516063	-0.396416	-0.418032	-1.67018	-0.253113	-0.390976	-0.316008	-0.640442	-1.71276	-0.491241	-0.572715	-0.452375	-0.520814	-0.381022	-0.628005	-0.0220051	-0.88209	-2.46771	-1.6572	-0.982218	0.0330336	-0.318395	-1.16787	-0.407156
C3	0.562537	-0.687009	1.6392	1.34341	1.03574	3.44032	2.76827	1.5175	0.970107	2.43568	1.51383	2.3537	-0.107154	1.5855	-0.436897	1.88144	0.419032	1.49566	1.0557	0.944529	1.40985	1.54159	2.25804	1.14383	-0.433375	0.253326	2.76362	1.68168	2.67416	1.37068	2.80252	2.18828	1.79657	-1.48847	0.40278	2.49246	0.514192	0.757305	0.401019	1.09479
PRG2	-4.69955	-5.99686	-4.54147	-4.58732	-4.28619	-4.89761	-4.35654	-3.70574	-4.18322	-3.84779	-3.09607	-5.06739	-2.41404	-4.44718	-3.0835	-3.68865	-3.76554	-1.79648	-2.8355	-4.25511	-4.93759	-3.55644	-4.69614	-4.60391	-4.41319	-3.89723	-4.42571	-3.52595	-4.67137	-3.98687	-3.7172	-4.76923	-6.14881	-3.42707	-4.80014	-4.24899	-3.61509	-4.28478	-4.13503	-4.44563
AXL	-0.218431	-1.46982	-1.51399	-1.38817	-0.888159	1.15197	-1.03852	-1.64533	-0.697037	-0.427128	-0.305635	-1.1025	-1.69644	-1.57272	-1.18119	-1.44423	-1.59889	-1.41797	-0.762642	-0.897588	-1.08675	-1.13391	-0.817829	-2.46641	-1.73763	-0.779538	-0.114646	-0.15456	-1.58052	-1.59455	-0.189801	-1.69395	-0.290896	0.957589	-1.2152	2.72827	-0.662619	-0.613851	-1.12068	-0.883594
USP9Y	-5.19705	-6.35942	-6.65693	-0.693145	-5.87114	-5.70496	-0.794511	-0.982124	-0.43148	-0.940899	-1.10345	-6.06738	-6.90587	-1.27726	-0.0921115	-6.38908	-5.13231	-4.78398	-0.678636	-19.5429	-6.15996	-0.440964	-6.78358	-1.08454	-5.99814	-0.535465	-8.7475	-0.488697	-0.671373	-6.72381	-6.16197	-1.52131	-5.14884	-6.01199	-0.97573	-5.664	-7.78497	-5.94773	-0.720899	-6.33314
ITGB4	-0.741488	-3.72384	-1.09555	-0.779969	-1.38734	-1.08048	-1.32283	-2.17888	-0.803078	-1.56857	-1.11086	-1.09541	-0.790419	-2.15768	-0.936657	-1.73948	-1.07647	-2.24965	-0.607553	-1.79571	-1.51615	-1.90619	-3.42606	-2.2254	-2.43337	-1.24647	0.209461	-0.718601	-3.29286	-1.21077	-2.02813	-0.675727	-1.56391	3.036	-1.40784	1.63364	-1.15081	-1.43468	-0.990988	-1.84773
IL1R1	-1.03185	-2.2599	-0.978251	-1.23163	-1.07349	0.591181	-0.698722	-2.33896	-0.999221	-0.469856	-1.27615	-0.944466	-1.59604	-1.19421	-1.76157	-0.91012	-0.271725	-0.793345	-1.22053	0.789251	-0.0939147	-1.15651	0.164753	-0.516453	-1.84165	-1.42215	0.191938	-0.718601	-0.671373	-1.10423	-0.587074	0.259456	-0.148877	0.747297	-0.362754	1.5902	-1.41578	-0.323261	-1.33595	-0.927163
CD96	1.24978	-1.81364	1.10903	0.394768	1.56139	0.759915	1.51814	-0.348188	0.536671	0.70039	1.01884	0.589718	0.991949	0.671984	-0.263928	0.436185	1.13644	-0.128241	0.744032	0.539273	0.934513	0.287654	0.111204	0.23066	0.00933458	0.972638	0.381642	0.405331	-0.0673022	0.810141	1.21209	1.30605	0.17305	-1.27507	0.648301	-2.39102	0.761878	0.486877	0.289888	1.51171
NOS2A	-3.64066	-5.3088	-4.36744	-4.88105	-4.62322	-4.64607	-4.75864	-4.70574	-4.68572	-4.47855	-4.31846	-5.5199	-4.20545	-4.69111	-4.72092	-4.66662	-3.2305	-5.057	-3.48017	-4.67013	-5.15998	-4.81947	-4.87671	-4.70344	-4.77576	-4.37116	-4.94028	-4.5599	-5.31522	-4.09934	-4.87247	-4.05303	-4.82692	-2.04241	-3.80015	-6.24893	-4.41578	-3.72535	-4.56943	-4.65508
CCL23	-5.03659	-5.84485	-4.54147	-4.83525	-4.70122	-5.12	-4.81111	-4.70574	-4.74712	-5.62539	-3.98285	-5.68036	-3.2814	-5.03215	-4.11826	-4.80413	-3.88839	-5.64196	-3.67572	-3.93319	-4.74495	-5.14139	-5.32417	-5.34087	-4.49565	-3.95612	-5.4257	-4.63029	-6.14529	-4.3088	-5.24444	-4.87614	-5.14884	-2.89655	-4.3851	-4.44163	-5.04804	-5.94773	-3.89625	-5.19565
CCL2	0.235116	0.164127	0.140352	-0.0621127	-0.546972	1.44393	-0.175832	-1.35748	1.28869	0.0888481	0.0306904	0.292862	0.373327	-1.10299	-1.00821	0.207843	-0.185493	1.32598	0.2573	0.204289	0.232313	0.908445	0.885271	0.0437821	-0.0674226	0.918342	-0.46687	0.918144	0.156445	1.69472	-0.231246	1.51484	0.684012	0.592825	0.130578	1.20632	1.22154	0.768782	0.965102	0.31646
GZMK	0.488619	-0.433774	2.3611	2.13988	2.65535	2.06101	1.76883	0.478874	2.18618	0.911543	1.46664	1.73052	2.02139	1.34115	0.789799	0.167031	1.7695	1.02603	2.13619	1.87928	1.69382	1.72896	0.457177	0.587225	1.68015	0.92039	2.00975	1.8511	0.220046	1.88596	2.51201	2.11515	2.04588	-2.42707	1.26593	-1.11972	2.02288	2.6202	1.54304	3.79806
CD46	1.83442	1.47119	2.24325	2.18469	1.97864	2.09215	2.20011	2.0488	1.74054	1.89816	1.951	1.95113	1.71065	1.94207	1.57607	1.67322	1.90342	1.75571	2.31991	1.17112	1.52416	1.97927	1.79947	1.95374	1.39987	2.09735	2.24883	2.44545	2.27255	2.1725	2.39601	1.77434	2.12725	2.64021	1.71291	3.26472	2.21967	2.27061	1.92112	1.88843
IGF2R	0.279629	-0.595037	0.461992	0.399565	0.690135	0.941288	0.703126	-0.402921	0.205049	0.112212	0.409461	-0.122175	-0.0921151	0.0107856	-0.356875	0.207843	0.662778	-0.0588855	0.21243	0.756084	0.41994	0.23653	0.0805722	0.414006	-0.270239	0.316891	0.717925	0.424989	0.310479	0.198995	0.780531	0.998945	0.632482	1.22955	0.569074	1.44796	0.342548	0.764202	0.118955	0.846754
CYBB	2.61748	1.53365	2.19549	2.95387	2.84588	3.51581	2.44558	1.59274	2.28246	2.10544	2.41915	2.34948	3.03906	1.73515	1.7602	2.14541	2.37255	2.78141	2.01168	2.70486	1.25785	2.47024	2.62631	2.2648	2.57106	1.96571	3.00013	1.69973	2.29856	2.16491	2.54806	3.74223	2.755	-0.0120365	2.70367	0.669857	2.67271	2.8825	2.09647	2.87483
PRKCD	1.79496	2.82509	1.15112	1.07764	1.49243	1.67945	1.20218	2.55239	1.37767	1.99404	1.57231	1.59082	0.51757	2.14776	2.74093	2.28263	1.01099	1.53296	0.944673	2.1068	1.63658	1.79425	2.19724	2.23487	1.95021	1.29654	2.03454	0.988826	1.61329	0.823057	1.1265	2.07446	2.69033	2.16455	1.69436	1.68763	1.27027	1.81491	1.08607	1.8247
IL15RA	-0.909481	-2.12787	-0.564779	-0.818444	-0.191672	0.759915	-0.344414	-1.701	-0.428334	-0.87051	-0.797887	-0.575541	-0.8434	-1.35784	-1.30589	-0.913359	-0.844974	-1.01261	-0.558458	-0.085217	0.197548	-0.342662	-0.659492	-0.31605	-1.20808	-1.16605	0.271949	-0.177434	-0.485507	-0.938112	0.0774827	0.692533	-0.448437	0.117246	-0.195297	-0.0992584	-0.466097	-0.0691897	-0.908526	-0.137414
CCR3	-4.52963	-5.0375	-4.36744	-4.88105	-3.58575	-4.89761	-4.81111	-3.28124	-4.22629	-4.57477	-2.85279	-4.81363	-1.9059	-5.13168	-3.01638	-2.9831	-4.13232	-5.057	-2.30799	-4.25511	-4.74495	-3.6389	-5.7836	-5.51079	-3.62892	-3.11482	-5.94027	-6.14485	-4.79166	-3.72383	-5.3319	-5.40665	-4.14886	-4.42706	-4.57775	-4.07907	-3.46309	-5.94773	-4.73449	-5.40715
IL8	-2.74536	-5.3088	-5.82687	-5.02789	-5.06379	-3.26756	-5.31807	-3.95367	-4.36379	-3.97332	-3.52095	-4.24427	-1.92862	-4.0083	-2.96802	-3.02452	-2.8884	-4.43251	-2.87503	-2.55469	-4.57503	-4.6389	-4.87671	-5.18886	-3.72514	-2.6342	-5.16267	-7.36721	-5.99329	-1.93376	-4.87247	-2.23674	-2.97895	-0.467716	-4.57775	-1.44165	-4.01242	-4.62581	-4.49348	-3.63271
AIRE	-2.0947	-5.12239	-3.78248	-3.88105	-2.65198	-5.58948	-5.56599	-3.25323	-3.27068	-3.45547	-1.58665	-4.5199	-1.921	-2.74922	-1.83919	-3.52119	-1.43773	-5.057	-1.33071	-2.7957	-4.57503	-2.55644	-5.19864	-5.70343	-3.49566	-1.39134	-6.74761	-2.2243	-6.73024	-3.91648	-3.84005	-4.99162	-3.5639	-4.59698	-1.57777	-4.66402	-1.85428	-3.94775	-2.44797	-4.48515
SLAMF6	-0.155237	-1.2539	0.507399	0.526692	0.0713621	-0.248274	0.777185	-0.397162	0.100003	-0.262827	0.0901233	0.0523451	0.638424	-0.217942	-0.707631	0.41955	0.566657	0.813359	-0.0300077	-0.167679	-0.10111	0.458509	0.33792	0.154529	0.466726	0.250073	0.331843	0.785871	0.897874	0.386429	0.470608	-0.756415	-1.62531	-4.27506	-0.108998	-3.54856	0.101697	0.893551	0.533993	0.580931
PRAME	-3.92697	-3.50858	-4.91998	-4.19139	-4.01317	-4.28993	-5.10656	-3.2122	-3.98528	-4.47855	-2.65549	-4.18287	-2.44646	-4.93904	-4.01638	-3.38909	-3.85668	-4.88708	-3.30799	-3.93319	-2.93761	-3.59708	-4.78361	-4.34087	-3.58312	-2.86866	-3.88966	-4.70429	-5.22776	-3.69409	-4.28751	-4.32866	-3.68943	-4.78962	-4.21518	-4.07907	-3.69755	-3.62582	-4.6496	-4.74819
TNFRSF13C	3.27294	3.33218	2.78115	2.46624	2.60128	2.1741	2.68311	3.61108	2.74403	3.46547	3.02181	3.41534	2.37603	3.19939	3.65556	3.27162	2.27349	2.63822	2.82618	3.29368	0.540436	3.32416	3.01809	3.37679	3.38374	2.99807	2.47032	2.57232	2.87274	2.74309	3.17564	2.90521	3.21087	-1.95314	2.97682	-1.78957	3.13285	3.47221	3.16124	2.63321
MAP3K7	1.25075	1.368	1.24392	1.16122	0.911846	0.970986	1.26214	1.60905	1.13658	1.17827	1.09093	0.692622	0.603219	1.42564	1.22115	1.22046	0.964046	1.20978	1.21164	0.314713	0.746886	1.44981	1.08983	0.936276	1.02421	0.998069	1.06293	1.19626	1.29025	1.54217	1.22556	1.00083	1.07029	0.80388	1.09466	0.920919	1.41874	0.940992	1.24694	0.961465
TNFSF12	0.436579	-0.84036	0.763713	0.528883	0.3744	1.30346	0.812294	-0.138285	0.0669378	0.234359	0.237591	0.212306	0.00699304	-0.101413	-0.527449	0.298808	0.604169	0.154071	0.521096	0.810946	0.880742	0.309807	0.698185	0.277096	-0.474598	0.392601	0.197803	0.353841	-0.188525	0.285525	1.00236	0.573153	0.136525	0.117246	0.294358	2.1282	0.642646	0.315909	-0.0407981	0.656665
IRF2	0.99625	0.800437	0.966729	0.854746	0.955396	0.547695	1.06699	1.23059	0.304855	0.490575	0.622379	0.814308	0.788752	0.869923	0.245283	0.714196	0.891213	0.857877	0.862934	0.252652	1.05269	0.84159	0.838438	0.605537	0.660051	0.874652	0.612108	1.1286	1.11418	1.262	1.07748	0.497547	0.154903	0.345515	-0.118335	0.693509	1.4454	0.662043	0.631561	0.650978
TPSAB1	-4.28452	0.0365585	-1.76618	0.861716	-1.01317	0.580431	0.349878	-1.30981	-1.12603	-0.84779	-0.309897	-2.61809	-1.41404	-4.38445	-1.50427	-0.798131	0.529643	-0.55716	0.95128	-1.67018	-1.3187	-0.275155	0.867438	-1.95622	-0.549699	0.651203	1.65537	1.48449	-1.40234	1.13103	1.15794	0.518803	-0.689445	3.72774	-1.57777	1.12168	0.550374	-0.0897705	0.19982	-1.04775
IFI16	2.14802	2.26784	1.86181	1.74454	2.33189	2.40834	2.38747	1.45254	1.6806	1.84163	1.88075	1.92173	1.73616	1.72363	1.38217	1.81695	1.97014	1.99511	1.50835	2.42785	2.14985	2.27434	1.57943	1.9629	1.99902	1.61119	1.95019	2.25662	2.05109	1.60559	2.51319	1.86324	1.74291	0.242205	1.8047	1.92841	2.16286	2.18067	2.1887	2.19823
STAT1	2.90004	1.039	2.55332	2.22949	3.70391	3.70035	2.81311	1.40937	2.35822	1.81814	2.57722	2.44527	2.17891	2.10399	1.60233	2.24499	2.48432	2.30494	2.01619	1.15425	2.82584	3.64432	1.77576	2.24241	2.08842	2.03256	2.26359	3.05621	1.78675	2.35476	3.52179	3.3333	2.5688	1.49311	1.97023	1.5902	2.83673	3.52697	2.34717	3.65496
CD81	4.29668	3.76413	4.13656	4.33897	4.22144	4.90428	4.3197	4.30938	4.13126	4.66898	4.27613	4.27776	3.62239	4.40234	4.29216	3.81303	4.02622	4.72804	4.13153	4.59348	4.49105	4.28591	4.56124	4.35299	3.59958	3.8296	4.62862	4.65603	4.14842	4.20665	4.357	5.05504	4.42808	3.70049	4.13205	6.12603	4.21674	4.69926	4.18653	4.39442
HLA-DOB	2.46995	2.42893	2.30337	3.37785	1.56556	0.0229496	2.42941	2.92936	2.11572	2.61778	2.23174	2.73351	2.16601	2.23682	3.04456	2.08867	1.57467	1.7743	2.32064	2.43485	1.22945	2.69412	2.45777	2.61912	2.68132	2.46874	2.12195	1.85915	2.15695	2.5788	2.38876	2.52341	2.27948	-2.04241	2.23876	-1.82274	2.52181	2.03524	2.11251	1.67471
NOD2	-1.79267	-3.03751	-1.26845	-0.946509	-0.902485	-0.69002	-0.929376	-2.58735	-0.469784	-2.31381	-1.07415	-1.61302	-0.752766	-1.4194	-1.5993	-1.29317	-0.544199	-1.63634	-1.44504	-1.79571	-0.79077	-1.25876	-2.19865	-1.69063	-2.12369	-1.49669	-1.3726	-0.723402	-1.98431	-1.21077	-0.804431	-1.0297	-1.56391	-2.89655	-1.31903	-2.78957	-1.62851	-0.978125	-1.71819	-0.426265
TNFAIP3	1.7782	0.755795	1.37341	1.40435	1.15468	1.94369	1.52146	0.311947	2.22367	1.51342	1.14953	1.1688	1.53636	1.4935	1.06528	1.73864	1.86708	1.71613	1.28072	1.14574	1.75886	1.62236	1.58816	1.55931	0.645696	1.08827	1.04352	0.45717	1.2249	1.50338	0.969588	1.96644	1.69033	0.479816	1.53076	-0.416115	1.52256	1.50483	1.26892	1.84426
RORC	-3.8922	-5.52293	-4.27228	-4.74779	-4.34759	-3.968	-4.01141	-4.07102	-3.62683	-3.55011	-3.37092	-4.34157	-3.08147	-4.38445	-3.61783	-3.64493	-3.31416	-4.73507	-2.51098	-3.93319	-2.93761	-3.59708	-4.69614	-4.5108	-4.12368	-3.33163	-4.35532	-4.49278	-4.27083	-4.45081	-4.42501	-4.40666	-4.14886	-0.882753	-3.47822	-4.92705	-3.84641	-5.21077	-4.28703	-5.26276
SYK	2.0312	3.04525	2.10571	2.76373	2.14391	2.86077	2.67896	2.53266	2.65746	2.4632	2.00261	1.38001	1.34124	2.49376	2.60434	3.11354	1.75482	2.65064	2.33334	2.0532	2.26766	2.68726	2.53154	2.27954	1.95797	1.5477	2.58272	2.9659	3.27512	2.50498	1.48428	1.45958	2.35892	0.914753	1.45093	-0.354188	1.8821	2.26495	2.81893	1.97518
ICOSLG	0.801616	1.19131	0.0603465	1.12112	-0.731601	-1.15038	0.429766	0.545181	0.654128	0.913761	0.703909	0.922164	1.0327	1.27831	0.738503	-0.0671641	0.250927	0.695654	0.351647	1.1878	-0.963606	0.256627	0.690092	0.240737	0.857747	0.577851	0.70357	-0.290443	0.523974	0.501772	0.709751	-0.328666	2.05079	-0.36818	1.48832	-1.11972	0.0137258	-0.0328681	0.95073	0.284496
CD14	-0.162987	-0.892994	-0.365395	0.438544	0.646517	3.00037	-0.339589	-0.796321	-0.612472	0.360038	0.0705831	0.638371	-0.153237	-0.0411957	-0.868485	-0.241378	-0.38307	-0.0931464	0.0894683	0.6275	-0.387414	-0.12274	0.34309	-0.3459	-0.664259	-0.464274	0.867068	0.951661	-0.295639	-0.016478	1.78183	1.37031	0.964864	0.782379	-0.0631939	2.32653	0.483331	0.914369	-0.239732	0.913823
HCK	0.283436	-0.824715	0.479187	-0.013478	1.44343	1.43202	1.02832	-1.29189	0.689318	-0.298326	0.0820137	0.162903	0.960352	-0.64442	-0.349111	0.0321311	0.500864	0.506508	0.0407357	0.992785	1.42996	0.400338	1.03656	1.15097	-0.344718	0.106369	0.705629	0.642103	0.20244	-0.151453	0.577985	2.19654	0.970063	0.414228	1.35634	0.0177809	0.281073	1.1344	0.201249	0.912872
CCR7	1.33936	-2.1781	0.785073	0.454767	1.40206	0.634879	0.868627	-1.76384	1.34495	0.897044	0.683686	-0.0813333	0.903604	0.240868	-0.29094	0.7637	1.97345	-1.02726	0.0600775	0.590347	0.93099	0.097001	-0.387009	-0.026991	-0.983209	0.753531	0.246712	-0.6576	-0.069677	-0.0585013	1.12033	1.25471	0.294066	-3.50953	1.36976	-2.78957	0.527867	0.715213	0.332245	0.91951
PIK3CD	2.17951	0.254223	2.44401	2.23621	2.11753	2.11148	2.35733	1.59852	2.07083	2.1569	1.9665	2.06387	1.47204	1.90331	1.84611	2.42757	2.35022	2.34281	1.66527	2.41019	2.13768	2.52984	2.22411	2.61525	1.55771	2.24027	1.97003	2.0272	2.49213	2.14961	2.33076	1.96547	1.79657	-1.3116	2.00289	-0.0201869	2.22248	2.01803	2.273	2.56771
CEBPB	-0.812845	-2.04267	-0.219544	-0.522369	0.104696	1.20792	-0.042439	-1.17559	-0.52585	-0.138132	-0.185256	-0.300228	-0.193943	-1.0412	-1.29094	-0.834503	-0.446559	-0.847552	-0.505799	-0.232774	0.0494494	-0.454903	-0.275819	-0.207026	-0.896622	-0.72091	0.49315	0.145811	-0.152838	-0.0187808	-0.0167587	0.627977	0.190972	0.22318	-0.24557	1.66687	-0.124426	-0.0939222	-0.564571	0.0643053
CSF3R	-1.86667	-2.77447	-2.32703	-2.08036	-1.47455	-0.558614	-1.97354	-3.29546	-1.77883	-2.89359	-2.407	-1.98647	-1.9517	-3.38445	-2.28599	-2.87813	-1.84887	-2.4423	-2.72303	-2.08521	-2.25311	-2.38651	-2.34067	-2.46641	-2.75023	-1.68311	-2.14773	-1.60349	-2.65702	-2.07998	-2.20262	-0.576594	-1.93942	-2.95314	-2.25584	-0.44165	-1.86218	-1.40343	-2.97153	-1.45051
TAP1	0.802942	-0.557611	0.787836	0.894369	1.51417	1.29972	1.13444	-0.249764	0.73494	0.68099	0.778068	0.792499	0.751124	0.820847	0.111024	0.759639	1.14135	0.565046	0.426717	1.06679	1.4742	1.6595	0.887042	1.06284	0.936514	0.590767	0.676525	1.9042	0.745466	0.917612	1.33076	1.60207	0.599315	0.197417	1.01148	-0.306491	0.821081	1.79259	0.782397	1.47162
CASP8	1.70061	0.452513	1.73775	1.55975	1.77631	1.43714	2.00433	1.14305	1.94848	1.49058	1.82935	1.3043	1.45239	0.990217	1.24186	1.32995	1.49933	1.94862	1.67272	0.863798	1.40732	1.32892	1.46194	1.48071	1.05169	1.60739	1.10567	1.32507	0.964381	1.3512	2.17737	0.839148	1.65525	0.490464	1.7848	0.290153	1.45259	1.69129	1.83121	1.94297
CMKLR1	0.324658	-0.637359	0.0679436	-0.110738	0.21631	1.60033	0.612664	-0.88489	-0.363793	0.100577	-0.226961	0.303628	-0.303507	-0.451201	-0.536237	0.129758	0.321923	0.825637	-0.440096	0.0486386	-0.0584659	0.655177	0.856631	0.669102	-0.190805	0.0882669	0.715883	0.571341	0.182622	0.20887	0.477056	1.53715	0.551562	-0.488474	0.207335	0.499187	0.697456	0.943019	-0.591538	0.664589
IL17RB	-5.28451	-3.29642	-2.11263	-3.37582	-4.91695	1.71077	-4.566	-7.14629	-2.70083	-4.62539	-5.31845	-5.24427	-4.79041	-4.76911	-4.38835	0.512981	-2.16108	0.326698	-2.3538	-2.16767	-3.83807	-0.0468861	0.39878	2.4361	-6.99811	-3.4118	-2.10378	-1.01558	0.484052	-2.63637	-3.65948	-2.022	-4.3415	-0.714355	0.280214	-4.24899	-4.36997	-3.72535	-1.82469	-1.19565
TNFRSF1A	0.424563	-1.49083	0.293364	-0.21137	0.0728275	1.17869	0.372108	-0.778742	-0.0957584	0.157835	0.214036	0.0978994	-0.286288	-0.231682	-0.36468	-0.150687	0.208465	0.0619352	0.144867	0.252652	0.0879236	-0.230511	0.282475	-0.202468	-0.51166	0.148908	0.394466	0.437948	-0.423446	0.232297	0.299269	0.516163	0.0210475	2.05405	0.0986937	2.27456	0.345983	0.377179	-0.140454	0.431053
HLA-DRA	5.89609	5.84603	5.49026	6.0477	5.99692	6.06796	6.01617	6.14827	4.92845	6.29979	6.05624	6.42502	5.47763	6.23779	5.94022	5.64185	5.17781	4.97573	5.65797	5.03026	4.27983	5.6296	5.56477	5.75173	5.91029	5.74814	5.59963	6.17287	5.88678	5.60619	6.27244	6.3028	5.8151	3.20228	5.15452	3.93525	6.32824	5.24464	5.48563	5.47854
IL16	3.26863	2.53148	3.60135	3.51292	3.54195	2.3647	3.62197	3.25228	3.17018	3.29347	3.53418	3.26232	3.30619	3.36431	3.05459	3.08603	3.33421	2.57659	3.3364	2.71352	2.70315	3.12187	2.94431	3.16955	2.63544	3.34346	2.86061	3.19148	3.0939	3.07463	3.21402	3.07894	3.48048	0.385994	3.16274	1.07742	3.40172	2.87296	2.87485	3.58839
MAGEB2	-3.92697	-5.12239	-4.91998	-4.37582	-1.50483	-2.31265	-4.81111	-4.49423	-5.57023	-4.62539	-3.46285	-4.37551	-1.97516	-3.78929	-3.30589	-3.4822	-4.29278	-5.39403	-3.79703	-4.67013	-4.28552	-5.55643	-4.61368	-2.98724	-4.26119	-4.14877	-5.4257	-4.78229	-5.31522	-4.06087	-4.63146	-5.40665	-4.82692	-7.59686	-6.38505	-3.92706	-4.32558	-6.9477	-4.6496	-4.90019
IL6ST	3.33524	1.473	3.34039	2.84445	3.1154	3.57541	3.13357	2.22966	2.80413	3.32276	2.70549	2.93065	2.9233	2.57469	2.12549	3.06294	3.24523	2.87693	2.74865	2.69614	3.29327	3.03602	3.11158	2.98954	1.98768	3.02068	3.37454	2.88027	2.83515	3.25177	2.98239	3.05776	2.97912	2.72493	3.26054	4.59098	3.2422	3.35641	2.52803	3.04514
GTF3C1	0.810876	0.774258	0.842897	0.876415	0.817972	1.10346	0.791551	0.411561	1.10869	1.04298	0.604373	0.698752	0.629379	0.754446	0.760198	0.730886	1.10659	0.814386	0.754863	1.32982	1.05916	0.83014	1.07592	1.1474	0.695327	0.680497	1.11809	0.651405	0.615508	0.60409	0.607671	1.31671	1.19985	1.21036	1.09061	1.09529	0.581306	1.24536	0.815434	0.852711
CD164	2.3084	1.31602	1.90614	1.83452	1.9763	2.04825	2.40805	1.81162	1.25679	1.85438	1.85813	1.34981	1.12477	1.75052	1.06722	1.91057	2.15064	1.6254	1.83514	0.744857	1.25503	1.71968	1.57943	1.03801	1.3117	1.50057	1.78958	1.78587	1.93388	1.96208	1.76217	1.44716	1.00087	2.6039	0.545615	2.92841	2.05209	1.5745	1.67129	1.65269
ICAM3	2.21881	0.966353	2.5449	1.87899	3.15381	1.82185	2.23732	2.35581	1.41757	1.8824	1.79603	1.86198	1.54394	2.02602	1.92826	1.63992	2.0302	2.09316	2.23039	2.58721	2.52999	1.72587	1.9796	2.45642	2.33126	2.16195	1.34512	1.72462	1.8572	1.99384	2.37847	2.31443	2.12492	0.760553	2.24605	0.577543	2.4502	1.76191	1.7593	2.04319
AICDA	-2.41415	-0.772327	-2.43456	-0.758436	-0.442792	1.37807	-1.31807	-4.82438	-0.674494	-0.874331	1.09093	-0.230615	-1.62667	-3.54672	-4.34653	-1.10369	-1.56007	-3.47204	-2.10636	-2.44778	-5.42301	-2.86838	-1.22137	-3.05137	-5.26118	-1.2743	1.18014	1.14186	0.00895083	-2.76964	-2.56372	0.0381159	-1.62531	-6.59693	-1.52714	-3.54856	-3.34761	-4.44524	-0.363149	-1.37431
SH2D1A	-0.231952	-2.20679	1.19688	0.479898	1.15052	0.253098	0.752542	-0.814117	0.182587	0.483127	0.389886	0.748851	0.806057	0.473529	-0.694456	0.542827	1.07816	0.365059	0.654325	1.05774	1.17687	0.497635	0.677865	0.797532	-0.464181	0.350694	0.625224	0.383169	0.758912	0.696825	0.755555	-0.700077	-0.39399	-4.01203	0.0743096	-3.16154	0.666195	0.500709	-0.263191	1.30129
CARD9	-2.54305	-3.201	-2.24944	-2.83525	-2.59503	-1.27871	-2.63526	-4.07102	-2.5025	-2.76033	-2.10345	-2.68037	-2.2814	-3.38445	-2.36729	-3.03859	-2.18058	-2.32908	-2.22904	-1.50025	-1.79077	-2.36881	-1.43489	-1.88145	-2.88268	-2.06536	-2.00617	-2.08186	-2.87228	-2.70889	-2.64541	-1.55423	-1.93942	-2.17073	-2.02757	-3.44164	-2.49961	-2.02492	-2.83637	-2.18748
CMA1	-5.28451	-5.84485	-5.57894	-4.37582	-4.54922	-5.28992	-4.566	-6.49422	-5.36378	-5.04043	-4.46285	-6.59789	-5.58396	-6.03214	-5.38834	-5.54109	-2.81039	-4.32004	-3.98606	-4.67013	-4.28552	-4.33404	-4.53568	-5.70343	-4.67622	-4.29315	-2.68155	-3.04533	-5.85579	-2.801	-4.20262	-4.57659	-4.82692	-2.597	-4.80014	-3.44164	-2.71177	-4.94774	-3.89625	-5.74818
SLAMF1	-0.234672	-1.69918	-0.221395	-0.700826	-0.851562	-0.194536	0.0114278	-0.426191	-0.904362	-0.774541	-0.506205	-0.762209	-0.814902	-0.48166	-0.587072	-0.323003	-0.65915	-0.226227	-1.299	0.0302601	0.877085	0.0385054	0.207908	0.497622	-0.115517	-0.219162	-0.416724	-2.0574	0.0401214	-0.668555	-0.0982886	-0.639956	-0.434632	-2.5526	-0.127734	-3.78956	-0.389839	0.107531	-0.971535	-0.362762
IL2	-5.28451	-6.16678	-5.7394	-5.37581	-5.87114	-5.38303	-4.47853	-3.95367	-4.46332	-4.67786	-3.17162	-5.12397	-2.17798	-4.0083	-3.30589	-3.78028	-4.92081	-5.5545	-2.92948	-5.25507	-4.74495	-4.55643	-5.7836	-5.18886	-4.1908	-3.37116	-4.66017	-6.63026	-5.99329	-3.42615	-5.63146	-5.57658	-5.14884	-4.78962	-5.06317	-6.24893	-4.36997	-5.94773	-5.38657	-5.07012
TNFRSF13B	-0.658811	-3.99686	-0.593254	-3.17704	1.96371	-2.67522	0.00385461	-3.88758	-1.52922	-0.648117	-1.31417	-1.15681	-3.15101	-2.33913	-2.40973	-1.3801	-0.941458	-2.88708	-0.65264	-1.44778	-0.130257	-2.23451	-1.92563	-1.32098	-2.3933	-1.35126	-3.88966	-3.17086	-3.88896	-1.56733	-2.35463	-0.175714	-1.59429	-1.40717	-0.815266	-4.24899	-1.11259	-1.79125	-1.2711	-1.32417
ITK	1.82596	1.27356	1.74251	1.22003	1.81928	1.62296	1.56006	-0.00968811	1.57324	1.69782	1.231	1.46219	1.71981	1.33067	0.971267	1.78982	2.55344	0.990118	0.811986	2.39591	2.14833	1.41829	1.3418	1.91965	0.425306	1.73736	1.40084	1.14713	1.22296	1.22258	2.08858	0.858034	1.35495	-1.05784	1.86754	-1.9636	1.28823	1.48409	0.870366	2.08554
PPARG	-3.11459	-4.91886	-4.27228	-3.79086	-4.44488	-3.10011	-3.29921	-3.80392	-2.70083	-3.41038	-2.75658	-3.46405	-2.47963	-4.03215	-2.8759	-3.58174	-3.57289	-3.78399	-2.43025	-3.44777	-3.10111	-4.1414	-3.49821	-4.5108	-4.1908	-3.95612	-3.13293	-3.70429	-4.85579	-3.37806	-3.26582	-3.36714	-4.14886	1.72267	-4.21518	1.44099	-3.26145	-2.83227	-3.56944	-3.87372
SERPING1	0.904068	-0.522933	1.34242	0.971298	1.42863	3.33052	1.76548	0.236157	0.811465	1.51415	0.987928	1.74836	0.844531	0.47141	-0.190414	1.02707	1.18676	1.11459	0.964404	1.33731	1.65164	1.35045	1.29853	0.960868	0.356457	0.598462	2.1645	2.2108	1.18561	1.45192	2.20482	1.89101	2.13652	0.532284	0.603562	4.41322	1.6517	1.92774	0.798538	1.96101
CD58	0.291019	-0.63346	0.81608	0.299174	0.4853	0.937682	0.762674	0.128481	0.142944	0.301957	0.287814	0.165857	0.297044	0.192816	0.453443	0.62437	0.333996	0.879632	0.461515	-1.00721	-0.405116	0.860473	1.03017	0.831268	-0.743918	0.486816	0.572031	0.800996	1.03018	0.874836	0.11724	0.789728	-0.040353	0.425369	0.146259	-0.0690965	0.448604	0.934891	0.147406	0.617546
YTHDF2	0.287232	0.302852	0.648859	0.462811	0.417714	0.504482	0.64467	0.784424	-0.188535	0.508295	0.44024	0.566439	0.354631	0.573699	0.0652808	0.322403	-0.0810416	0.33388	0.765614	-0.527221	-0.0307209	0.328916	0.373733	0.250744	0.314723	0.404354	0.296753	0.533608	0.523974	0.682722	0.723374	0.00836858	-0.0195945	0.22318	-0.195297	0.409206	0.813657	0.245363	0.389782	0.453441
C1S	0.804268	-0.36589	1.02253	0.714533	0.897032	2.84706	1.75762	0.451473	1.01009	1.26422	0.891922	1.42754	0.483556	0.106719	-0.276143	0.680223	0.742578	0.808212	1.25349	0.710641	0.873419	0.92827	1.41851	0.227285	-0.148494	0.524999	2.30357	2.07292	1.41863	1.39337	1.70358	2.08251	1.45845	0.782379	-0.0997197	3.10083	1.14769	1.15554	0.431781	0.969712
NFKB1	-0.506443	-0.695114	-0.289656	-0.824025	-0.574236	-0.84699	-0.393573	-0.763843	-0.930834	-0.345289	-0.636635	-0.377665	-0.702956	-0.282616	-0.956179	-0.239345	-0.732791	-0.729079	-0.430248	-1.61128	-1.03072	-0.478439	-0.712151	-0.979425	-0.828235	-0.458941	-1.60809	-0.690126	-0.48234	-0.39292	-0.808346	-1.10899	-1.39399	-1.46771	-1.47823	-1.89145	-0.342072	-1.01701	-0.80161	-0.68354
MST1R	-2.82509	-4.07932	-3.63705	-3.17704	-3.34759	-3.00453	-2.86556	-2.84514	-2.74712	-3.38836	-2.53087	-3.22867	-2.06459	-3.63526	-2.05796	-2.21917	-3.11346	-3.75932	-2.19529	-1.73158	-3.35264	-2.42258	-2.32418	-2.5108	-2.8552	-2.7082	-1.90215	-3.82293	-3.79166	-2.66494	-3.42502	-2.40667	-2.34152	1.363	-2.86155	-3.78956	-2.89424	-2.57852	-3.42134	-3.17935
CLU	-3.01773	-5.21259	-3.56009	-3.4777	-3.00079	-3.14018	-3.31807	-3.39908	-3.02275	-3.57477	-2.48196	-3.37551	-2.29119	-4.26661	-2.84646	-3.58174	-4.09484	-4.99811	-1.95044	-2.9332	-3.04452	-3.3001	-4.69614	-3.86695	-3.67623	-3.14877	-2.94028	-3.09424	-5.61478	-3.78523	-4.47392	-3.05303	-3.44843	-4.42706	-3.57776	-3.16154	-3.78501	-3.48832	-4.16418	-3.74819
TFEB	0.766688	0.519711	0.401944	0.887556	1.0492	0.43458	0.71477	0.505764	1.05124	0.611642	0.659911	0.543914	1.08089	0.541749	1.32185	0.647631	0.540103	1.07742	0.735308	1.28402	1.1739	1.12226	0.869231	1.08165	1.16339	1.03066	0.697373	1.48449	0.279095	0.627838	0.632433	1.38341	1.58921	-0.457447	1.09869	-0.562505	0.481771	1.39061	0.913725	0.538442
CASP3	-0.0922276	1.19296	-0.202993	-0.533756	-0.13306	-0.335737	-0.0582064	-0.222349	-0.948756	-0.161289	-0.0960667	0.409586	-0.153237	0.151071	0.0710786	-0.201245	-0.437735	-0.427649	-0.10832	-1.21075	0.746886	-0.329761	0.233194	-0.55661	0.2466	-0.351265	-0.363937	0.0477789	-0.343686	-0.0703949	0.0190309	-0.431936	-0.673143	-0.221959	-0.785209	-1.02019	0.0935459	0.103911	-0.0801857	0.190407
IL7	-1.84989	-2.77447	-0.449664	-0.347412	-0.88531	-2.72008	-0.671183	-0.525308	-1.17265	-1.63185	-1.36648	-1.6698	-0.583968	-1.47961	-1.19969	-1.5869	-1.59235	0.0549992	-0.360794	-1.67018	-2.99007	-0.454903	-1.90097	-0.211599	-2.75023	-1.2743	-2.865	-1.06348	-2.54704	-0.495018	-2.49902	-2.0688	-3.06141	-1.84211	-2.52714	-4.44163	-0.694021	-0.970471	-1.2711	-2.2542
BCL6	0.991604	3.07995	1.15754	2.19334	0.346805	1.51823	0.986668	2.1964	1.89673	1.64005	1.66426	2.06387	1.12293	2.59526	2.85957	2.28968	0.930363	2.28729	0.748374	2.17531	-0.10111	1.58083	2.09903	1.55124	1.54229	1.45043	2.1978	2.29036	1.97306	1.63371	0.607671	0.654627	2.02605	-1.38754	1.80717	1.49246	1.13782	1.57581	1.91547	1.51045
TNFRSF10C	-3.30724	-4.38543	-3.21216	-3.46021	-3.12968	-2.58949	-2.67118	-3.09569	-3.38804	-3.14735	-2.58149	-3.70174	-1.82552	-4.2386	-2.95225	-3.40724	-2.75089	-3.057	-2.62992	-3.25513	-3.35264	-3.72636	-2.61369	-3.15325	-3.37367	-2.9865	-3.79344	-3.5599	-2.9933	-3.20027	-3.65948	-2.11716	-2.97895	-4.42706	-3.06319	-2.16154	-3.41578	-3.28478	-3.47511	-3.46526
CD6	0.221291	-2.53743	0.391084	-0.09885	0.399143	0.173591	0.242963	-1.36121	-0.253876	0.0670936	0.0390928	-0.0280533	0.0713836	0.0382388	-0.792821	0.0719779	0.361217	-0.340472	-0.132069	0.187801	0.958937	-0.164124	0.141199	0.434637	-0.828235	0.0096571	-0.200747	-0.492789	-0.573763	-0.114043	0.568958	-0.675727	0.0507948	-3.42707	-0.195297	-3.00107	0.0137258	-0.183986	-0.371623	0.812522
KLRK1	0.103497	-3.01704	-0.193879	-0.693145	-0.141532	0.464954	0.649532	-1.69157	1.63921	-0.295761	0.442775	-0.973418	0.903604	-0.646719	-0.691181	0.109159	0.276175	0.714484	0.94278	-1.12586	-1.9636	-0.556441	-0.0320699	0.64654	-0.0439636	0.45609	-0.644353	1.09354	-1.18595	0.851072	0.0604092	-1.38677	-1.79132	-1.84211	-0.0542051	-2.00108	-0.0525658	-0.825355	-0.694082	-1.15126
IRAK2	-1.63347	-2.01197	-0.88143	-1.47331	-1.78369	-1.08536	-1.53809	-2.15277	-1.70844	-1.75327	-1.87789	-1.58296	-1.67708	-1.2988	-2.30589	-0.146871	-1.77292	-2.06454	-1.66414	-1.61128	-1.14505	-0.819475	-1.09013	-2.5108	-0.605842	-1.30268	-1.73641	-0.322864	-1.22247	-2.48862	-1.37771	0.120374	-0.900949	-2.38754	-1.38512	-1.36636	-0.546611	-0.650071	-2.31946	-1.50027
IL9	-5.47716	-7.5818	-6.50493	-6.66531	-7.28617	-6.96798	-7.24404	-6.1463	-6.27067	-6.26281	-5.38884	-7.44588	-4.6835	-6.7691	-5.47581	-5.80412	-6.57287	-8.05696	-5.30799	-6.255	-6.15996	-6.40441	-7.1986	-7.51074	-5.99814	-21.8288	-22.0354	-7.95215	-9.31509	-6.13886	-6.52453	-5.99161	-6.14881	-7.59686	-6.38505	-7.24886	-6.36996	-7.53264	-6.60895	-7.33313
TLR7	-1.19176	-4.4119	-1.5837	-2.59685	-1.63275	-0.884792	-1.40109	-3.0348	-2.42519	-2.70483	-2.28451	-2.4191	-0.673875	-3.0083	-2.96802	-1.79216	-1.63878	-2.01261	-2.06768	-1.67018	-0.605415	-0.516913	-2.42606	-1.92584	-2.82823	-2.06536	-3.49971	-3.17086	-2.92291	-3.17951	-1.3151	-1.75641	-2.75655	-3.01203	-2.29766	-2.92707	-1.74793	-2.40343	-3.3695	-2.54656
CDK1	-1.02243	1.01809	-1.17582	-1.35144	0.341952	-0.315519	-0.32521	-1.52322	-1.48932	-0.0929023	-0.671858	-0.127589	-1.72931	0.00493878	-1.13152	-1.23124	-1.06737	-0.658975	-0.838757	0.744857	-0.387414	-0.628334	0.0205171	-0.0971788	-0.103342	-0.746674	-0.0368348	-0.301169	-0.279056	-1.12889	-0.922517	0.0454579	-0.476452	-0.213295	-1.13719	-2.78957	-0.15081	0.274641	0.16509	-0.153246
CD160	-3.72993	-6.46634	-4.09895	-4.54985	-3.76263	-4.58949	-5.17368	-3.66826	-3.20459	-4.52586	-2.49161	-4.55838	-2.46849	-4.10615	-3.64292	-3.64493	-2.85669	-4.057	-1.86174	-3.44777	-3.6575	-4.0825	-5.7836	-5.51079	-4.41319	-3.7862	-4.2882	-5.25177	-5.85579	-3.75421	-3.90564	-4.87614	-4.56389	-2.50953	-2.9928	-4.66402	-3.48733	-4.00915	-4.19393	-5.13152
IRF1	0.131221	-1.55946	0.436395	0.290162	1.31	0.923171	0.738921	-0.987884	0.4975	-0.393833	0.266503	0.240595	0.0444166	-0.192527	-0.694456	-0.203226	0.241802	-0.20734	0.0139357	0.884408	1.2237	0.949591	0.164753	0.0779079	0.0535022	-0.0734841	0.394466	0.86156	-0.547045	-0.0187808	1.25023	0.706494	0.366822	0.679125	0.809634	-0.634295	0.366423	0.6743	0.266869	1.13363
IL11	-5.47716	-6.25989	-6.2419	-6.37581	-6.06379	-4.8305	-6.24406	-4.70574	-4.74712	-4.62539	-3.52095	-5.12397	-2.921	-6.03214	-3.74789	-5.06716	-5.21032	-5.47204	-3.92948	-6.255	-5.74493	-4.55643	-4.97625	-5.70343	-3.93926	-3.84064	-5.2882	-5.9522	-5.40833	-4.45081	-5.74693	-5.99161	-3.97894	-4.59698	-4.80014	-5.24897	-5.36997	-5.07327	-5.38657	-5.84772
NFKBIA	2.78291	2.44008	2.69473	2.85409	2.62994	3.09862	2.68726	1.64578	3.0291	2.7084	2.3948	2.64421	2.52699	2.93843	2.16714	2.90415	2.93207	2.66978	2.42468	2.8946	3.19755	3.11952	3.06109	2.97854	2.52279	2.63508	3.03904	2.98993	2.86747	2.81079	3.06363	3.60456	3.14114	2.78454	3.00934	2.58862	2.73265	3.05506	2.31684	2.83652
CLEC4C	0.0328922	-4.67493	-0.133387	-1.65038	-0.0897927	-2.70497	-0.518877	-5.09568	-1.2934	-1.25783	-1.73923	-1.63855	-5.90588	-2.83052	-2.69446	-1.09263	-0.569678	-2.45214	-3.50064	-1.50025	-3.9376	-1.52669	-3.73922	-1.05137	-3.62892	-0.676903	-4.10378	-2.35231	-1.38449	-3.45082	-1.37191	-3.022	-3.06141	-7.59686	-1.11833	-5.664	-0.00584381	-2.918	-3.82469	-3.42626
IL22	-5.96258	-6.25989	-6.2419	-6.37581	-6.28618	-6.96798	-6.39606	-3.84514	-5.36378	-4.84778	-3.26783	-5.86093	-2.34111	-6.23859	-3.43142	-4.46309	-5.92081	-7.05698	-3.04496	-6.255	-4.93759	-4.26693	-7.1986	-6.51077	-4.58311	-4.21915	-7.74757	-7.36721	-6.50785	-4.55391	-5.63146	-6.25464	-5.56387	-6.59693	-5.38509	-7.24886	-4.51199	-6.9477	-6.97152	-6.33314
ATG16L1	0.643257	0.11166	0.358001	0.225444	0.141472	-0.0659317	0.225162	0.124483	0.306745	0.225459	0.347215	0.316974	0.178026	0.384014	0.101613	0.384377	0.551965	0.136109	-0.0600649	0.964026	0.693825	0.331625	0.487849	0.39006	0.385544	0.603568	0.171222	0.0449584	0.442993	0.191046	0.516715	-0.0648413	0.530602	0.385994	0.862805	-0.260321	0.163351	0.171189	0.457124	0.578536
TNFRSF9	-0.760958	-1.4186	-0.674589	-0.235339	0.165021	-0.44131	-0.423894	-2.01703	-0.456903	-1.42152	-0.865286	-0.498707	-0.762938	-0.695867	-1.37253	-1.18354	-0.366229	-0.62516	-0.34915	-1.08521	-1.03072	-0.316975	-0.498212	-0.510807	-1.22557	-1.00193	-0.200747	-0.248317	-0.997817	-0.812944	-0.348915	0.761028	-1.34152	-4.42706	-1.2152	-4.66402	-0.952126	0.380175	-0.990988	-0.378959
XCL2	-2.0084	-4.55208	-1.64696	-2.31169	-2.13644	-1.6246	-1.82453	-1.86091	-2.5158	-2.80339	-0.671858	-2.39279	-0.887232	-1.36161	-1.73435	-2.03859	-2.29279	-3.19902	-1.04496	-2.7957	-2.93761	-1.59708	-3.42606	-2.40228	-2.24327	-1.21017	-2.20848	-2.14487	-3.02983	-1.46331	0.189692	-3.18427	-3.34151	-3.13756	-2.74126	-3.54856	-1.42746	-2.08977	-1.69143	-3.02573
NEFL	-4.42653	-6.07932	-4.33502	-5.13481	-4.34759	-5.28992	-4.70802	-3.30981	-4.68572	-3.70483	-2.71078	-5.12397	-2.01512	-4.65364	-3.15389	-4.03859	-4.73639	-5.73507	-2.48017	-4.67013	-4.93759	-3.81947	-6.46166	-5.70343	-4.1908	-3.14877	-7.16263	-5.78228	-4.99329	-3.69409	-5.52454	-5.11715	-5.14884	-5.01201	-3.47822	-7.24886	-3.97766	-5.72534	-4.73449	-6.19564
PSEN1	0.254638	-0.115581	0.295954	0.139163	0.0669569	0.15715	0.501433	0.339804	0.0934505	0.123754	0.343149	0.491909	0.259011	0.370435	0.229817	0.243176	0.147227	0.551557	0.279973	-0.0263233	0.621356	0.535729	0.155965	0.393075	0.217777	0.500569	0.0564898	0.590811	0.714057	0.6912	0.87144	0.158116	0.420978	1.26409	0.13844	0.88542	0.532397	0.225509	0.403504	0.2367
CD163	-0.619184	-2.96712	-3.05869	-1.35144	-1.50921	1.64302	-1.70802	-1.35004	-1.18322	-0.928926	-0.710776	-1.08484	-1.80436	-3.22479	-0.853764	-3.21917	-2.38025	-1.86718	-0.333004	-0.670178	-1.63644	-2.91901	-0.876723	-3.75591	-2.22557	-1.26496	-0.54307	0.584997	-2.18595	-2.20027	0.0732332	0.141082	1.78776	0.235891	-2.38512	1.09972	-1.30389	-2.65007	-1.45246	-1.08523
DEFB1	-5.58407	-6.07932	-5.91997	-6.02789	-5.54922	-5.70496	-5.86555	-4.25323	-5.18321	-5.34528	-3.87788	-5.86093	-2.83265	-5.61711	-3.74789	-5.01058	-5.47335	-6.32003	-3.67572	-6.255	-6.15996	-4.6389	-7.1986	-6.9258	-5.12368	-5.08165	-5.2882	-7.95215	-8.31516	-4.4019	-6.16197	-6.99158	-5.56387	-3.6901	-4.3851	-6.24893	-4.56262	-5.94773	-5.77888	-6.19564
HLA-DQB1	-5.69955	-5.99686	2.90593	2.0641	-4.96426	1.82055	1.58945	-6.95365	2.17846	3.17134	2.96253	1.78915	2.25103	0.174701	-5.56892	2.31965	-4.21032	1.61365	-5.62991	1.95431	0.299428	-5.02592	1.19223	2.14919	-6.58309	-7.54102	-6.16266	-6.36723	-9.31509	-9.30866	1.51671	2.14621	-1.50502	-0.642802	-1.83053	-0.318268	-6.36996	-6.21076	-4.82469	-5.74818
KIR_Activating_Subgroup_2	-4.69955	-5.99686	-5.65694	-5.66532	-5.70122	-4.70497	-5.39607	-3.38381	-5.18321	-4.52586	-2.92942	-5.96047	-1.9517	-5.29518	-2.55695	-3.87813	-6.05831	-5.64196	-2.48017	-6.255	-5.74493	-5.02592	-6.19863	-5.51079	-3.99815	-3.89723	-5.94027	-7.36721	-6.50785	-4.22133	-4.42501	-6.99158	-4.56389	-4.27506	-4.57775	-7.24886	-5.56261	-6.53268	-5.31945	-5.74818
IL32	1.50093	0.18746	2.74251	1.66808	2.03386	2.70053	2.0367	0.622816	1.34862	1.59031	1.9665	2.04515	1.57119	1.69939	0.393007	1.98116	1.97455	1.95934	1.92227	1.88441	2.38432	1.91749	2.26623	2.24074	0.320759	1.02306	2.13805	1.63837	1.98169	2.32056	2.38234	2.20886	2.28575	2.73839	1.6538	0.00838221	2.45379	2.05225	1.24763	2.43569
C5	-1.83331	-1.9094	-2.64696	-2.4174	-2.82676	-2.53504	-2.65911	-0.88489	-2.10076	-2.0149	-1.62863	-1.87302	-1.07723	-1.62616	-1.02049	-2.19532	-2.34683	-2.73508	-1.80974	-2.7957	-2.83807	-2.12645	-2.26005	-2.48844	-1.58312	-2.49669	-1.53819	-2.74277	-0.361033	-2.69409	-2.95687	-2.6697	-1.06141	-2.6428	-2.09972	-1.249	-2.07536	-1.77783	-2.10646	-2.40716
KIR_Inhibiting_Subgroup_1	-5.37762	-5.58182	-4.87267	-5.37581	-5.41171	-3.93238	-4.43671	-5.30981	-4.74712	-5.7323	-4.66638	-5.01294	-5.16892	-5.03215	-5.56892	-5.01058	-4.21032	-5.64196	-4.77193	-2.9332	-4.74495	-5.91899	-4.97625	-4.81036	-5.5831	-5.08165	-4.94028	-4.86475	-5.61478	-5.13887	-3.90564	-5.11715	-4.14886	-3.6901	-3.38511	-4.92705	-5.56261	-5.36277	-5.60896	-5.01122
CD44	2.95359	1.63573	2.944	2.54656	3.45317	3.6384	3.35342	1.09277	2.82207	2.72838	2.7345	2.56392	2.87683	2.51937	2.09925	2.84237	3.41234	3.95794	2.81147	3.73212	3.91592	2.54626	3.335	3.56133	1.9541	2.8523	3.32884	2.51335	2.51251	2.31508	3.17935	4.15239	3.28053	2.6161	3.50362	2.77752	2.64369	3.3738	2.15885	3.29237
IRF8	3.72128	3.55847	3.57614	3.58537	3.00248	2.48156	3.23551	4.06575	3.22392	3.67397	3.47069	3.54178	2.89527	3.88641	3.87443	3.19305	2.75738	3.42328	2.79818	3.56184	1.54044	3.51681	3.21568	3.49972	3.58461	3.35373	3.13805	2.88343	3.32298	3.2405	3.48247	3.04317	3.56193	-0.154055	3.47751	-0.0992584	3.47178	2.7982	3.35248	3.04254
SIGIRR	0.582758	-2.34024	0.989309	0.261463	0.390942	0.46829	0.525434	-0.620513	0.0399287	0.346967	0.71339	0.165857	0.293776	0.120303	-0.0266672	0.0117873	0.351069	-0.427649	0.353073	0.0302601	-0.361262	0.103357	-0.090127	0.210292	-0.388365	0.562198	0.119637	-0.0973527	-0.173123	0.0131284	0.679319	-0.473306	-0.39399	1.15789	0.769696	-0.562505	0.579848	-0.036859	-0.129634	0.996865
IL3RA	-0.913833	-3.42532	-1.16154	-1.72151	-1.56737	-0.945637	-0.329987	-2.7938	-2.08086	-1.10632	-1.84659	-1.96693	-2.12454	-1.46331	-2.76157	-1.36672	-1.00521	-1.76545	-1.5531	-2.7957	-2.19038	-1.42258	-1.22902	-2.18888	-2.72514	-1.24647	-2.44386	-1.46037	-0.901602	-1.75421	-0.939591	-1.022	-2.62531	-4.13756	-2.17567	-1.63429	-1.00803	-0.985819	-2.31128	-1.93398
IRF7	2.03628	-0.559459	1.02877	0.664594	1.24779	0.772113	1.1126	-0.12712	0.886663	1.07405	0.860976	1.12395	0.172699	0.444663	0.84949	1.19662	0.999129	1.78482	0.246596	1.11118	1.18872	2.25663	0.604403	0.213707	0.477573	0.914237	0.339822	0.420644	0.252726	-0.126405	0.424648	0.0417916	0.632482	0.291744	1.39624	-0.605149	0.99525	0.400977	0.533993	0.86357
NT5E	-0.764884	-3.30881	-2.17582	-2.10054	-1.3753	-0.53171	-0.491859	-2.39908	-1.04668	-2.0929	-1.05614	-1.17912	-1.95948	-2.91667	-2.20903	-1.57147	-0.806602	-2.18254	-0.94342	0.220591	-2.13025	-1.5072	-1.7068	-2.75592	-3.12369	-1.1317	-0.805126	-1.77231	-2.0673	-2.42616	0.529179	-1.76924	-1.36752	1.11725	-1.50248	1.24285	-1.50579	-2.38297	-2.16418	-2.44563
IL13RA1	0.565666	-0.333899	0.5152	0.510153	0.467584	2.52024	1.13704	-0.708115	0.153482	0.47564	0.525238	0.50829	0.0541056	-0.862225	-0.782329	1.37246	0.669599	0.881594	-0.031868	0.0667859	0.474202	1.15475	1.51445	1.00095	0.0205039	0.690131	1.70974	0.461407	1.6911	0.415714	1.29289	1.94991	1.3825	2.19253	0.998582	2.37488	0.656545	0.947066	-0.380147	0.561662
CSF2RB	2.4762	0.807625	1.65442	1.60094	2.15537	2.47328	2.77607	0.932028	2.32037	2.88579	2.40557	1.96518	1.66522	1.27892	2.17613	2.15317	2.48934	2.6104	1.84834	2.96402	3.71344	1.93363	2.03017	2.31097	1.36524	1.84585	2.67915	1.58984	1.75824	1.70592	1.66245	3.79926	2.65525	0.756148	2.82798	-0.0992584	1.67305	2.84015	1.45533	2.08891
CYLD	2.05477	0.651793	2.20138	2.1819	2.05588	2.31091	2.10863	1.23121	2.34034	1.97452	1.88681	1.72452	2.04004	1.94704	1.70968	2.33303	2.38213	2.3249	2.00852	2.60904	2.65805	2.31598	2.54562	2.69926	1.75673	2.08644	2.01557	1.94032	2.10631	2.09421	2.45232	1.86324	1.8284	0.80388	2.41901	0.789913	1.9682	2.11834	1.93836	2.43734
TNFRSF11B	-2.43903	-3.28415	-2.27998	-2.25029	-2.2418	-2.41957	-2.07415	-2.7345	-2.59826	-2.51389	-1.31846	-2.1904	-2.37192	-2.93904	-2.38835	-1.75102	-1.97937	-1.62516	-2.58553	-3.0852	-2.49704	-1.73768	-2.26005	-1.86695	-2.15686	-1.9865	-3.42571	-2.78229	-1.77607	-1.47591	-3.44926	-1.87615	-2.97895	-3.59699	-2.63023	-2.85668	-1.08458	-1.94775	-2.70207	-2.90019
MPPED1	-6.2845	-6.84485	-6.12642	-5.83524	-6.1707	-5.70496	-6.75863	-4.39908	-4.87836	-4.52586	-3.23504	-5.96047	-2.42477	-6.03214	-3.43142	-4.58173	-5.6798	-6.32003	-3.32614	-4.67013	-4.42302	-4.33404	-5.7836	-7.51074	-4.58311	-3.84064	-6.74761	-6.63026	-7.73022	-4.3546	-5.74693	-5.57658	-5.14884	-4.59698	-4.80014	-7.24886	-4.72612	-5.72534	-4.73449	-6.33314
MICA	-1.08485	-3.43887	-1.20117	-1.90451	-1.40763	-0.932381	-1.36633	-1.754	-1.12094	-1.41594	-1.21492	-1.71798	-1.21473	-2.16425	-1.72762	-2.16413	-1.80282	-1.4374	-0.851843	-2.25513	-2.16	-1.78385	-1.57416	-2.01895	-1.33519	-1.01753	-0.725273	-1.57718	-2.34944	-1.16414	-1.04651	-1.82171	-1.47645	-0.585771	-1.63023	0.0363966	-1.17522	-1.08977	-1.59401	-1.32417
TAL1	-3.37763	-5.12239	-3.46932	-3.51332	-4.19872	-3.43195	-2.72051	-3.61382	-2.35182	-3.14735	-2.52095	-3.42798	-1.95948	-3.80976	-2.95225	-3.26808	-2.59889	-3.57588	-2.22053	-2.67017	-2.6575	-2.97148	-3.78361	-3.98724	-3.22557	-2.7862	-3.94028	-3.46037	-4.31523	-2.70889	-4.3319	-3.18427	-3.82694	-2.95314	-3.06319	-0.909155	-3.24069	-3.21078	-3.33595	-4.04037
SBNO2	0.450189	-0.1265	0.982894	0.787715	1.32422	1.43799	1.22679	0.144364	0.886663	0.836374	0.560686	1.00118	0.531509	0.508042	0.379052	0.81841	0.764409	0.889413	0.392447	1.70486	1.6279	0.893853	1.21215	1.31574	0.144798	0.713939	1.29812	0.888557	0.760249	0.459385	1.17291	1.28294	0.862349	0.44192	1.18852	-0.0201869	0.545901	1.05787	0.546415	1.29328
ICOS	-0.48362	-2.00692	0.421053	-0.716311	-0.162069	-0.115008	0.0320515	-1.60052	-0.54617	-0.230628	-0.210931	-0.273978	0.105331	0.321878	-0.814038	0.648729	0.5812	-0.146113	-0.432704	-0.348251	1.23517	0.162377	-0.139758	0.911258	-1.19942	-0.288424	-0.166441	-0.509277	-0.178239	0.170981	0.171917	-1.45765	-0.756559	-3.42707	-0.329839	-4.24899	-0.0390616	-0.0288883	-0.545271	0.937373
TLR9	-0.312977	-0.751048	-0.396422	0.48103	-0.326188	-2.44444	-0.15661	-0.18383	-0.605348	0.379425	-0.386596	-0.633407	-1.03965	-0.508589	0.155361	-0.139268	-0.736393	0.266424	0.198216	0.299446	-0.0238672	-1.08251	-0.579043	-0.335881	-0.464181	-0.799622	-0.28821	-1.80247	-0.835449	-1.53401	-1.27121	-1.94724	0.592589	-3.42707	-0.698621	-2.85668	-0.95635	-0.504808	-0.571876	-1.53096
CEACAM1	-2.0947	-3.2599	-3.35114	-2.65534	-2.0638	-3.89761	-3.6118	-3.66826	-2.70083	-2.89359	-2.46285	-3.35844	-1.64537	-1.87295	-2.25665	-2.11111	-1.9624	-3.08738	-2.00787	-2.7957	-2.04452	-3.26693	-2.92563	-2.75592	-2.58312	-2.86866	-1.25579	-4.30836	-2.88896	-3.09934	-4.24444	-3.25466	-0.88209	3.53293	-2.21519	-3.00107	-3.84641	-1.12332	-4.19393	-3.42626
TNF	0.500114	0.749836	0.760903	0.535435	0.858468	0.0587948	1.01237	0.111075	-0.0370644	-0.829126	0.0949673	-0.494038	0.345192	0.264307	0.522775	-0.205209	0.566657	0.187754	0.496784	-1.30094	-0.190377	0.270813	0.694144	1.00292	-0.195105	-0.161711	-0.0333957	-0.653013	-0.201488	-0.325806	-0.18725	0.560397	0.458453	-2.46771	0.749304	-2.29481	0.137816	1.13794	-1.03406	0.420396
TTK	-2.10461	-0.935568	-2.71835	-2.88105	-1.5313	-1.72008	-1.65311	-2.98788	-2.67077	-1.55011	-1.60749	-2.45495	-1.9517	-1.48783	-1.52162	-2.31014	-2.59889	-1.44721	-1.58007	-2.34824	-2.45956	-2.03986	-2.29176	-2.32098	-1.86888	-3.08166	-1.80513	-1.7234	-2.46974	-2.6223	-3.10309	-1.55423	-2.44843	-1.57463	-2.47823	-4.24899	-2.01243	-1.52149	-1.33181	-2.37896
IL1RN	-3.99911	-4.3339	-4.78248	-5.08036	-4.34759	-2.52175	-5.24407	-4.39908	-3.91313	-4.34529	-2.81596	-4.37551	-3.01512	-5.08106	-3.13596	-3.15643	-4.21032	-4.2157	-3.27237	-2.9332	-3.6575	-4.02592	-4.32418	-5.18886	-5.12368	-4.08165	-1.01293	-4.09424	-5.22776	-4.09934	-4.00998	-2.84867	-2.82694	-2.04241	-3.57776	-3.44164	-4.66953	-4.28478	-4.2243	-4.19565
MBL2	-5.58407	-5.77447	-6.65693	-6.02789	-6.06379	-6.28992	-5.75864	-4.82438	-5.57023	-4.97331	-4.50132	-5.68036	-4.40339	-5.69111	-4.43142	-4.95613	-4.85668	-5.94152	-3.98606	-3.67016	-6.15996	-5.26692	-6.19863	-6.18885	-5.5831	-4.29315	-7.16263	-5.9522	-6.50785	-5.30879	-6.33189	-7.57652	-5.14884	-5.59696	-4.80014	-4.92705	-5.91053	-6.53268	-6.45695	-5.74818
TLR8	-2.58408	-3.9	-2.55075	-2.6855	-1.61376	-0.489033	-2.03462	-3.68688	-2.9669	-2.98981	-2.13335	-3.06739	-1.46295	-3.83051	-2.96802	-2.90366	-2.53476	-3.07211	-2.54246	-2.44778	-2.61568	-2.91901	-3.22902	-3.01895	-2.88268	-2.86866	-2.72527	-1.98644	-3.27083	-2.88253	-2.19236	-1.14197	-1.53417	-3.34906	-3.29765	-3.00107	-2.62851	-1.67473	-2.49349	-1.33767
KIR3DL2	-4.96259	-5.91885	-6.01951	-5.44293	-5.22729	-5.20246	-5.47853	-3.80392	-4.22629	-4.84778	-3.58149	-5.06739	-2.50217	-5.29518	-3.30589	-4.66662	-4.92081	-6.05699	-3.52139	-5.25507	-3.9376	-4.02592	-5.08316	-4.42334	-4.05955	-3.89723	-4.74763	-6.14485	-7.73022	-3.78523	-4.47392	-5.40665	-5.56387	-5.59696	-6.38505	-5.664	-4.66953	-6.21076	-5.69142	-5.19565
REPS1	1.14802	1.34051	1.18575	1.15839	0.708163	0.724087	0.772735	1.52914	0.549495	0.956341	0.71339	0.236387	0.231949	1.07288	0.420517	0.779831	0.879494	0.474376	1.23427	0.220591	0.685486	0.998147	0.547303	-0.0310265	0.217777	1.06624	0.799253	0.695237	0.991971	1.30499	1.3029	0.0993631	0.990673	0.9187	0.222208	0.989399	1.12388	0.43307	0.654695	0.675833
CD180	2.40329	2.20499	1.77722	2.12112	1.47647	-0.362155	1.97122	2.78041	1.03765	2.18793	2.48213	2.67252	2.20132	2.21799	2.36496	1.55166	1.19812	1.96629	1.67956	2.67263	0.895278	2.29877	2.84529	2.37031	2.61409	2.06161	2.23321	0.474044	2.6473	1.42167	1.60841	0.882838	1.91182	-2.23944	2.38306	-1.57658	2.0341	1.1935	1.80419	1.9541
PMCH	-3.8922	-5.25989	-3.41748	-2.91639	-3.70123	-1.78214	-4.81111	-3.0348	-3.68572	-3.9409	-1.71642	-4.48243	-1.34111	-3.21112	-2.03287	-2.80413	-2.97086	-4.59757	-0.95044	-4.25511	-2.93761	-2.77217	-4.08317	-4.42334	-3.41319	-2.29316	-1.57772	-2.5599	-5.40833	-1.75421	-2.79275	-4.32866	-3.24198	-4.42706	-3.38511	-20.5367	-3.16052	-2.75135	-3.19393	-2.58899
CCL11	-5.47716	-5.84485	-6.36743	-6.02789	-5.78368	-2.73534	-5.47853	-3.57863	-4.57024	-2.59986	-2.90342	-5.5979	-2.06459	-5.08106	-2.35687	-4.01058	-5.29278	-3.73508	-2.22053	-3.67016	-4.57503	-4.33404	-3.02872	-5.34087	-3.82823	-3.4118	-6.16266	-5.78228	-6.31521	-3.66494	-5.42501	-3.36714	-3.97894	0.403001	-4.3851	-5.24897	-3.84641	-5.72534	-5.07845	-4.40715
CLEC4A	-0.584081	-2.26592	0.225694	-1.22423	-1.38734	0.121578	-0.339589	-1.78374	-0.957801	-1.3506	-1.05614	-1.06739	-0.800861	-2.06868	-1.247	0.0236894	-0.676346	0.820534	-0.835504	-0.670178	-1.76768	0.584246	1.04611	0.03994	-1.4746	-0.251071	-0.118285	-1.37479	1.22587	-1.65775	-0.648914	-0.743704	-1.93942	-1.40717	-0.0542051	-2.07908	-0.621785	-1.86029	-1.31128	-0.903539
CD63	3.14959	2.25238	3.01528	2.99487	3.63329	4.58188	3.57083	2.64159	3.12672	3.13449	2.98684	3.49529	2.89177	2.52013	2.64118	3.19775	3.47656	3.20431	3.28334	3.95796	4.08674	2.9089	3.41483	3.28847	2.94631	3.00821	3.83803	3.83446	3.0346	3.06352	3.68351	4.37104	3.76998	4.96905	3.06403	5.37167	3.18197	3.83988	2.95137	3.55802
TNFRSF4	-0.772768	-0.811438	-0.157989	-0.570809	-0.409673	0.809414	0.31205	-1.94804	-0.51914	-0.421525	-0.788936	-0.633407	-0.560121	0.314806	-1.16293	0.492328	0.585535	0.343874	-0.569224	0.374214	1.98295	-0.431745	0.808843	1.26068	-1.3543	-0.695599	0.271949	-0.797403	-0.31523	-0.381022	0.147872	0.354143	0.465832	-2.5526	0.329123	-2.92707	-0.862184	0.979038	-0.917803	0.247292
CTLA4	0.907772	-0.322868	1.18924	0.62725	0.71287	2.19187	1.15595	-0.279476	0.679143	1.28235	1.40492	0.844113	1.29786	2.07009	0.925063	2.32103	1.25093	0.99918	0.620378	0.83232	2.80866	1.13937	2.17276	2.30778	-0.256693	1.12957	1.50029	0.00778086	1.13289	2.00635	1.81211	0.0780421	1.2305	-2.23944	1.41901	-2.49411	1.0018	1.22217	0.67849	1.95963
C3AR1	-1.42033	-1.98191	-1.48258	-1.49986	-0.88531	0.814665	-1.42134	-1.80901	-1.81947	-1.71165	-1.56103	-1.21324	-1.35643	-1.78422	-1.95225	-1.421	-1.67981	-1.3893	-1.3963	-1.39716	-1.70057	-1.54646	-1.32418	-1.70345	-1.4746	-1.51872	-1.24779	-0.998024	-1.89738	-1.48225	-1.45539	-0.743704	-0.791325	-1.40717	-2.29766	-0.378641	-1.04355	-1.30389	-1.73997	-1.11592
TLR2	-0.953603	-1.56688	-1.34709	-1.85226	-0.824028	0.308119	-1.0503	-1.88221	-1.02751	-1.43275	-1.38885	-1.3084	-1.01513	-2.15768	-1.27124	-1.3447	-0.787792	-0.969543	-1.69328	-1.12586	-1.42304	-1.38652	-1.15426	-1.16208	-1.65238	-1.1317	-1.28821	-1.0574	-2.10578	-1.38399	-1.05114	0.302989	-0.490666	-2.04241	-1.1953	-1.69441	-1.64206	-0.127573	-1.45696	-1.16724
LTK	-2.76096	-4.95733	-3.24191	-4.02789	-2.71128	-4.12	-3.65911	-3.90927	-3.06123	-3.43275	-2.71078	-3.70174	-2.16893	-3.17086	-2.90596	-3.14116	-2.75089	-4.24965	-2.49037	-2.34824	-3.9376	-3.02592	-4.13975	-4.11848	-2.80176	-1.68311	-4.22407	-2.92985	-4.27083	-3.22133	-4.24444	-3.15033	-2.62531	-0.121266	-1.89327	-3.44164	-2.92703	-3.77782	-2.72361	-3.82219
LTA	0.496839	0.396407	0.212045	-0.0311209	-0.0767365	0.173591	0.192222	-0.814117	-0.196543	-0.537934	-0.0723407	-0.610487	-0.0232532	0.908799	0.866259	0.349676	0.306251	-0.0144344	0.492907	0.842889	-0.24512	0.293224	0.952788	1.20344	-0.161058	-0.0613094	0.263586	-0.690126	0.593163	-0.200275	-0.161983	0.510869	0.709103	-3.59699	0.895648	-3.07907	0.194171	0.495192	-0.734496	0.1619
PECAM1	1.90962	-0.172436	2.07512	1.58155	1.76002	2.06376	2.06153	0.931266	1.42193	1.51415	1.79305	1.51641	1.35698	1.69532	0.954637	1.28898	2.09244	1.59225	1.6049	1.62137	1.73279	1.36507	1.47966	1.2239	1.55002	1.66836	2.06934	2.20891	1.24987	1.91701	1.90351	1.65942	1.45103	0.841793	1.63447	4.15134	2.05943	2.04566	1.44692	1.9425
CD244	-2.99912	-4.67493	-2.667	-3.81288	-3.01317	-3.31265	-3.07415	-4.70574	-3.38804	-3.50201	-2.59183	-3.48243	-3.63288	-3.80976	-4.04955	-3.90366	-2.14184	-3.83461	-2.94342	-3.93319	-4.57503	-3.97147	-4.13975	-4.11848	-4.1908	-2.43256	-3.88966	-2.95222	-3.92291	-3.58088	-3.14208	-3.05303	-3.82694	-5.27504	-3.13719	-4.07907	-2.96059	-3.28478	-2.82469	-2.28004
STAT2	2.24589	1.61744	1.9837	2.01454	2.09066	3.02946	2.14394	2.33721	1.96234	1.78581	1.85433	2.4303	1.33171	1.62416	1.87347	2.10276	1.72369	2.21095	1.64969	1.85338	2.40224	2.86094	2.05401	2.12582	2.85878	1.9971	2.86523	2.39207	2.7946	1.77401	2.38705	2.32276	2.49858	1.78021	2.56907	2.57117	2.0915	2.17378	1.90279	2.34104
IL4R	2.17183	2.86457	3.20586	3.97763	1.43377	2.44816	3.18072	2.246	2.30957	3.4632	3.44357	3.373	2.95881	2.07323	2.00548	4.02623	2.87301	2.9908	1.48772	3.27624	0.647351	2.67877	3.81141	3.16118	4.05237	3.24518	4.03536	2.57574	3.49394	3.27146	3.17564	2.59521	2.99195	1.34844	4.19466	0.358324	2.67919	2.46022	3.04647	3.12197
C1R	1.21133	0.255275	1.74677	1.74312	1.39914	3.76365	2.6837	1.23862	1.26167	2.28149	1.54543	2.18053	0.787591	1.23026	0.245283	1.49904	1.36122	1.8046	1.57343	2.19194	2.0656	1.67771	2.35913	1.52674	0.686004	1.12957	3.18752	2.46827	2.1871	1.63811	2.45068	2.60145	2.43608	1.77804	1.19984	4.03582	1.70951	1.88091	1.15995	1.77694
GZMH	-4.42653	-3.70736	-3.22696	-4.00236	-2.98851	-2.66058	-3.20845	-3.15925	-3.33994	-3.90919	-3.38885	-3.34157	-2.42477	-4.2386	-3.43142	-4.03859	-3.0404	-2.34735	-2.47005	-2.55469	-2.61568	-3.08251	-2.55479	-3.81036	-2.70048	-3.84064	-3.16268	-2.63029	-3.95767	-3.22133	-2.32068	-2.42685	-2.29089	-5.01201	-3.92568	-3.07907	-3.87812	-2.36279	-3.49349	-0.583621
ATG7	0.410708	0.130127	0.290769	0.41623	0.654368	1.18073	0.518807	0.127149	0.299171	0.117994	0.247776	0.471765	0.285574	-0.0857316	0.336361	0.567429	0.772035	0.444168	0.296375	0.699054	0.693825	0.622362	0.25256	0.592481	0.188367	0.0919055	0.516801	0.145811	0.402447	0.243869	0.308337	1.15812	0.927938	0.171185	1.00719	0.596484	0.252073	0.567948	0.118955	1.37006
KLRC1	-3.21843	-4.88138	-4.07198	-4.51332	-3.7214	-1.64608	-2.54363	-3.54428	-3.06123	-3.45547	-1.94259	-3.55838	-1.45744	-3.29518	-2.37778	-2.10369	-2.11346	-4.39404	-1.9933	-2.67017	-4.15999	-3.08251	-2.85287	-3.18888	-3.53872	-1.86866	-4.22407	-2.78229	-3.67137	-2.88253	-2.49902	-3.8217	-3.97894	-2.38754	-2.25584	-2.92707	-3.10319	-4.00915	-3.75652	-2.99687
CD3EAP	-1.94467	-1.93317	-2.05869	-2.01507	-1.67148	-1.69002	-2.26222	-2.11446	-1.81125	-1.79613	-1.64469	-1.84302	-1.65165	-2.46331	-2.19041	-2.09631	-1.98793	-1.36584	-1.86837	-1.04569	-1.45956	-1.60742	-1.59379	-1.67792	-1.14018	-1.89723	-1.68155	-2.11933	-2.13532	-2.42616	-2.76205	-0.976681	-0.939423	-1.46771	-1.57777	-1.9636	-2.58862	-1.76453	-2.38657	-2.08523
ITGA4	1.63285	-0.553921	1.4405	1.83008	1.26904	1.1499	1.71477	1.22935	1.80413	0.914869	1.24923	1.64103	1.66775	1.55331	1.13981	1.08502	1.5608	1.35097	1.75486	1.97368	1.88803	1.71243	1.08366	1.02641	1.02606	1.51419	0.321137	1.11387	0.323206	1.29018	1.40365	0.357097	0.86793	-0.145788	1.74673	-1.78957	1.36219	1.43018	1.88066	1.5665
MAP2K1	1.2643	0.724235	1.02175	0.594155	0.520091	0.630419	0.749148	1.69873	0.605833	1.3028	0.786077	0.72902	0.572536	1.6093	1.35707	1.24608	0.697901	1.04015	0.709929	1.28402	1.04294	1.0235	1.77289	1.40955	1.45168	0.988341	1.09314	0.5733	1.41099	0.798417	0.882411	0.704177	1.00594	0.177788	0.794787	1.06841	1.12288	0.804908	0.592886	1.24049
COL3A1	1.74408	1.86526	1.35303	1.33655	1.15052	5.87811	2.83808	1.65828	1.10978	3.99822	2.02563	2.80581	0.702666	1.56875	1.55485	1.75301	1.33743	3.56444	1.74892	2.42081	3.22945	1.74632	4.49556	1.46361	1.08576	1.2337	3.23071	2.61526	3.19726	1.56388	3.3352	3.97367	2.69661	4.14278	0.769696	4.82681	1.2131	2.08475	1.15627	1.51171
CCL20	-3.40188	-4.0375	-5.18301	-4.92836	-4.3793	-3.53504	-5.86555	-3.5274	-3.87836	-4.2233	-2.78004	-4.63855	-2.10715	-4.80975	-3.20903	-3.50157	-2.48543	-4.15011	-2.62992	-2.9332	-3.9376	-3.2028	-6.19863	-4.81036	-4.41319	-2.75973	-4.10378	-4.5599	-6.31521	-3.00502	-5.24444	-4.66969	-3.5639	-0.815639	-3.92568	-5.24897	-3.78501	-3.77782	-4.60896	-4.7971
CR2	1.72321	1.41911	2.17172	2.30366	2.72224	-1.05631	2.04364	1.32768	2.94969	1.24497	0.914019	2.5459	2.69122	0.479866	1.99738	-0.131704	1.99913	-0.62516	3.88146	1.4591	0.612585	0.379542	-1.03542	-0.335881	0.317744	1.78422	1.56297	2.80475	-2.88896	2.07274	1.40703	3.57252	1.37468	-3.59699	0.315318	-2.03955	3.07865	2.31747	1.96552	0.924232
IL15	-1.93579	-3.3339	-2.41748	-2.48652	-1.71128	-1.56201	-2.08218	-2.90927	-1.63406	-2.24293	-0.386596	-2.1605	-1.58999	-2.98484	-1.8176	-2.01058	-1.09485	-2.15815	-1.45001	-1.61128	-1.57504	-1.89348	-2.08317	-2.26288	-2.80176	-1.41181	-1.80513	-2.0574	-2.24914	-2.20027	-1.41304	-1.15033	-1.04035	-1.17073	-1.1563	-2.34211	-1.77007	-1.13183	-2.232	-1.87372
CD33	-3.11459	-4.64322	-2.98138	-3.70597	-3.41172	-2.64608	-3.6118	-4.5274	-3.62683	-3.70483	-3.54085	-3.59791	-4.58396	-4.58149	-3.52162	-4.03859	-2.9373	-3.53344	-4.04496	-3.44777	-3.57503	-5.26692	-3.87672	-3.86695	-4.1908	-3.08166	-3.66017	-2.82294	-3.88896	-3.91648	-3.60399	-2.69395	-3.44843	-3.42707	-2.86155	-2.16154	-3.24069	-2.94775	-3.62914	-3.42626
PLAU	-0.935792	-1.4119	-0.981384	-0.895673	-0.654406	2.1858	0.193887	-1.35004	-1.23726	-0.142733	-0.82508	0.419518	-1.28141	-1.21453	-1.58707	-0.0981517	-1.30879	-0.273462	-1.56383	0.577747	-0.595219	-0.766364	0.677865	-0.948564	-1.06742	-0.269627	0.507387	-0.330169	-0.454143	-0.942477	0.0985443	1.2563	-0.194681	0.184361	-1.02757	0.343451	-0.217694	0.23547	-1.48887	0.169875
TNFRSF8	-2.22924	-3.88139	-2.56009	-3.04083	-1.48313	-0.207784	-2.72051	-2.90927	-2.31649	-1.51389	-2.12581	-2.01295	-2.25245	-2.28799	-2.47581	-2.03859	-1.63878	-2.94153	-2.2376	-0.527221	-0.506561	-2.57662	-1.90097	-2.10141	-3.49566	-2.33163	-2.01972	-2.59467	-1.78385	-2.70889	-2.43709	0.547527	-1.26623	-4.27506	-1.95885	-2.249	-2.71177	-1.90336	-2.49349	-2.07765
CX3CL1	-2.06535	-3.77447	-1.67713	-2.31169	-2.64233	-1.40729	-1.86556	-2.59612	-2.98528	-2.69128	-1.78596	-2.53901	-1.22876	-3.22479	-2.49853	-2.52119	-2.0227	-3.07211	-1.32158	-3.44777	-2.2214	-1.99844	-2.97626	-3.46641	-2.4132	-2.56381	-1.865	-0.590277	-3.61479	-1.13387	-2.33191	-1.87615	-2.82694	-2.5526	-3.47822	0.699361	-1.47516	-1.99355	-2.49349	-2.46526
SPACA3	-5.03659	-6.46634	-6.2419	-5.44293	-6.70121	-6.28992	-6.39606	-3.9313	-4.74712	-5.18482	-3.42537	-5.18287	-3.16893	-5.85157	-3.30589	-4.80413	-4.92081	-6.18252	-3.36313	-5.25507	-4.28552	-4.72636	-5.46167	-3.81036	-4.67622	-4.08165	-6.42568	-6.63026	-9.31509	-4.13887	-5.63146	-5.76922	-6.14881	-5.01201	-5.80011	-4.66402	-4.78501	-5.72534	-4.9209	-6.48514
ICAM4	-3.85825	-5.16679	-4.65695	-4.74779	-5.01317	-3.18141	-4.566	-3.88758	-2.84442	-3.90919	-3.42537	-4.27598	-2.33099	-4.41548	-3.40972	-3.95613	-3.73639	-4.08738	-2.28119	-3.93319	-2.42304	-3.72636	-3.97625	-5.51079	-4.77576	-2.75973	-3.61835	-4.63029	-4.67137	-3.58088	-4.74694	-4.48912	-3.97894	-3.6901	-3.80015	-3.66403	-4.16052	-4.14039	-4.6496	-3.58899
FOXJ1	-4.96259	-6.16678	-6.2419	-6.25028	-4.91695	-5.83049	-5.6591	-6.63173	-5.36378	-5.43274	-5.80388	-6.18286	-4.96729	-6.35407	-5.08349	-5.46309	-5.29278	-5.94152	-6.17048	-3.0852	-6.74489	-6.14138	-5.97624	-6.9258	-6.58309	-4.84064	-4.94028	-6.95219	-6.99327	-6.13886	-6.00997	-6.25464	-3.82694	-4.78962	-5.38509	-4.92705	-5.66953	-6.9477	-5.60896	-5.74818
CXCL13	2.01812	-1.20389	2.10571	2.37085	4.47384	3.34442	4.23551	1.82071	1.90299	2.57882	1.64237	2.81525	1.85177	0.624155	0.832523	1.29601	2.74419	1.24754	2.5676	2.58721	3.92347	1.99644	1.94601	1.60554	0.461272	1.525	4.14357	2.57379	2.56205	2.69682	2.46129	4.1808	1.3864	-4.13756	0.637246	-1.49412	2.21357	2.23133	1.5565	3.01911
IFNB1	-5.37762	-7.5818	-5.36744	-6.37581	-5.87114	-5.96799	-6.39606	-3.47793	-4.94875	-5.11082	-3.14092	-5.96047	-2.12454	-5.35407	-3.06642	-4.15643	-5.6798	-6.64195	-2.56383	-4.67013	-5.42301	-3.81947	-6.19863	-8.51066	-4.33519	-3.58689	-7.16263	-22.2399	-6.99327	-3.81694	-5.42501	-5.76922	-7.14873	-5.27504	-5.38509	-4.24899	-4.61509	-5.72534	-5.07845	-7.0701
IL19	-6.11458	-6.99685	-6.2419	-5.31168	-5.34758	-6.11999	-6.24406	-6.63173	-4.94875	-6.11081	-5.12581	-5.86093	-6.32092	-6.4796	-5.89084	-6.38908	-5.47335	-6.64195	-4.92948	-5.25507	-4.57503	-6.72633	-7.1986	-6.51077	-5.99814	-5.08165	-5.74762	-6.95219	-5.85579	-5.98686	-5.52454	-7.57652	-6.14881	-6.59693	-4.3851	-6.24893	-6.78499	-5.94773	-6.31945	-6.19564
CD86	-0.870892	0.325064	-0.705341	-0.662824	-1.65198	-0.518444	-0.814457	0.29663	-1.55644	-0.469856	-0.436981	-0.667171	-0.894669	0.166867	-0.29094	-0.531111	-1.43188	-0.0931464	-0.72303	-1.16768	-1.36993	-0.654904	-0.443764	-0.296488	-0.828235	-0.753187	-0.877276	-1.43652	0.156445	-0.534013	-1.26045	-1.43704	0.208674	-3.42707	-1.06319	-3.249	-0.303889	-0.25659	-1.46601	-1.02937
SPO11	-6.11458	-8.58178	-6.2419	-6.37581	-6.70121	-6.48256	-6.24406	-4.33896	-6.10074	-5.34528	-3.21892	-7.18285	-2.31095	-6.03214	-3.56892	-4.58173	-5.6798	-6.83459	-2.80974	-5.25507	-6.15996	-4.0825	-6.46166	-7.51074	-4.41319	-4.45362	-8.7475	-6.63026	-7.73022	-4.72383	-6.16197	-8.57645	-6.14881	-5.01201	-7.38498	-20.5367	-4.78501	-6.53268	-5.13503	-6.07011
IL2RA	0.114223	-0.425322	0.579331	0.389955	1.04398	0.781529	1.11787	-0.879526	0.27621	0.63871	0.501112	0.466984	0.052173	1.09163	-0.691181	1.41439	1.35107	0.918364	-0.267977	0.590347	2.26066	0.312553	1.95025	1.76299	-0.131911	0.572652	1.70666	1.54063	1.74005	0.876076	1.46656	1.3348	0.480479	-2.42707	1.52477	-1.78957	0.139797	1.24372	-0.533338	0.492121
MCAM	-1.6479	-3.04785	-1.73412	-1.98976	-2.09636	-1.45073	-1.20406	-2.65905	-2.4127	-1.31901	-1.66638	-1.56816	-2.51358	-0.889192	-2.30589	-1.90366	-2.09485	-1.61406	-2.17049	-1.93321	-1.49704	-2.25063	-0.950724	-1.83838	-2.72514	-2.39134	-2.07521	-1.51759	-2.09606	-2.00502	-1.56372	-1.12538	-1.62531	-1.73902	-2.02757	2.59962	-1.73335	-1.55543	-2.24751	-2.22882
BTLA	1.4468	-1.44228	1.66948	1.62929	1.39212	0.594237	1.95854	0.569894	0.871423	1.68554	1.82498	1.7858	2.06565	1.3077	0.469628	1.52738	1.42307	0.965362	1.11407	0.863798	0.746886	1.76849	0.716232	1.00292	0.819889	2.04481	1.60881	0.807667	1.60363	1.99155	2.87998	0.618163	1.45475	-3.42707	1.06196	-2.20461	1.53991	0.693698	1.21121	1.30853
TGFB1	1.9053	1.07876	1.5213	1.25287	1.77315	2.01556	1.62814	1.12181	1.55427	1.39855	2.16612	1.81994	1.83276	1.81793	2.03297	1.53215	1.96127	1.85838	1.86593	2.28402	2.05107	1.76849	1.79664	1.73237	2.20151	1.95076	1.57429	2.04848	1.70436	1.16389	1.96271	2.56743	1.7789	0.795318	2.47441	0.558349	1.53541	1.904	1.5918	1.70082
SMAD3	1.61181	0.063231	1.32921	1.38573	1.55144	0.740734	1.48385	1.66655	1.6066	1.45447	1.47719	1.44101	1.78468	1.64686	1.49069	0.887032	1.76886	1.36155	1.67329	1.47957	1.41994	1.15933	0.895866	0.815623	1.57043	1.54505	1.09785	0.691635	1.07601	1.04655	1.74758	0.998945	2.20647	1.69302	1.91409	1.69644	0.933802	1.01032	0.705932	1.32148
HLA-DQA1	-5.47716	-5.25989	5.14727	4.15786	-4.58575	4.64247	4.26689	-5.8662	4.52221	5.33476	5.26319	4.7686	4.52203	3.54805	-4.15388	4.5949	-3.27172	3.83996	-4.87503	3.4366	3.0462	-2.79563	3.62498	4.06166	-6.26117	-6.54105	-3.39009	-4.86475	-6.73024	-8.30873	4.69037	4.67932	0.671301	2.23747	-0.156303	1.92592	-5.56261	-4.94774	-3.16418	-5.19565
IFITM2	1.97287	-0.826939	2.06301	1.04203	2.24161	1.22774	2.34651	0.645315	1.05462	1.44146	1.86429	1.72752	1.97522	2.16293	0.515706	1.68505	1.74645	1.46917	1.87639	1.23671	2.00155	1.9645	1.482	1.44193	1.06073	2.26304	1.0484	1.53863	1.91299	1.57308	2.29471	1.44577	1.11791	1.05405	1.06609	3.09751	2.23226	0.855303	1.21829	1.49276
NCAM1	-3.42654	-4.16679	-3.69759	-3.90451	-3.36336	-3.40729	-2.40613	-3.9313	-3.57024	-3.0929	-2.74499	-3.16792	-2.33099	-3.17086	-3.20903	-2.59208	-3.25096	-5.1184	-2.56383	-2.44778	-3.83807	-3.3001	-5.97624	-3.08454	-3.67623	-2.92638	-3.42571	-4.63029	-3.38449	-3.22133	-3.93959	-3.99163	-3.44843	-1.95314	-2.80015	-1.29481	-3.91054	-4.83226	-4.42134	-3.10049
EGR2	-1.03185	-2.50145	-1.36335	-1.59208	-0.415825	0.245342	-0.401094	-1.72967	-1.5025	-0.885858	-0.51356	-0.450421	-1.10715	-1.27726	-1.11826	-1.1526	-0.470356	-2.01992	-1.61311	-0.862823	-0.646934	-1.10431	-1.28377	-0.433991	-2.1908	-0.68934	-0.864998	-1.63029	-1.52733	-0.360432	-0.987612	-1.13365	-1.42096	-3.6901	-1.89327	-0.839614	-1.01243	-0.798004	-1.1605	-0.518092
CCL18	-0.273293	-1.34024	1.41808	1.67403	0.983716	1.51983	1.68785	-1.76879	0.32364	1.91099	1.30115	0.702825	0.219948	1.05955	0.00194242	-0.783242	0.476176	-0.038342	0.769891	0.526217	-1.7226	-1.16412	1.64579	0.399086	0.296461	0.608657	1.20801	3.00161	1.54042	0.11956	2.23129	0.919261	2.475	-1.01204	-0.755765	3.08303	0.600127	0.977061	1.21263	2.56801
IFIH1	-0.253853	-2.27197	-0.375663	-0.271102	-0.47669	-0.0325455	-0.787924	-0.993666	-0.316488	-0.711653	-0.989677	-0.656698	-0.599075	-1.37299	-1.32607	-0.263937	-0.754541	0.0198098	-0.20996	-1.00721	-0.585095	0.128502	-0.638956	-0.175416	-1.09127	-0.971234	-0.708722	-0.413062	-0.660594	-0.716342	-0.210375	-0.835127	-0.448437	-1.25715	-0.373894	-0.757152	-0.499614	-0.784521	-0.734496	-0.288761
JAK3	2.58044	0.840238	2.73704	2.4186	2.56504	2.64965	2.79759	1.02146	2.56773	2.67086	2.12488	2.59548	2.51231	2.25017	1.95933	2.72569	2.77899	2.57538	2.27547	3.00695	3.18946	2.8586	2.77911	2.74245	2.15243	2.44048	2.51445	2.18797	2.15339	2.31417	2.58882	2.46643	2.30233	-0.284116	2.81578	-0.806061	2.58058	2.75153	2.1905	3.07475
CD70	-1.99912	-0.43547	-2.69759	-1.08706	1.52759	-3.28993	-2.36633	-1.87685	-1.91313	-2.73231	-1.62331	-2.37552	-0.315933	-1.61261	-0.0621879	-0.959476	-1.19537	-2.71123	-0.816139	-1.5547	0.197548	-1.90619	-1.97626	-1.94095	0.890583	-1.6342	-2.07521	0.716664	-2.90584	-0.890947	-2.17204	-0.651781	-2.82694	-4.42706	-2.52714	-4.92705	-2.22023	-0.408593	-1.32356	-1.72435
TNFSF14	-2.01773	-3.79175	-0.938131	-0.961808	-1.36733	-0.395116	-0.865561	-2.51904	-0.559878	-0.785294	-1.43931	-0.828255	-1.4194	-1.21453	-2.04119	-1.47262	-1.16108	-0.897134	-1.34915	0.95431	-1.23717	-1.62833	-0.0556935	-0.697025	-2.1908	-1.74667	-0.0965895	-1.48461	-1.44486	-1.76964	-1.50536	-0.268255	0.24344	-1.46771	-0.0905012	-2.03955	-2.09385	-1.13183	-1.9334	-1.27138
ENG	0.417652	-0.678949	0.565443	0.29789	0.288719	1.63932	0.909732	-0.135086	0.47415	0.505357	0.487668	0.426923	0.0287775	-0.0457396	-0.668461	0.0388492	0.658669	0.46394	0.202969	0.590347	1.01326	-0.0681547	0.235977	0.20687	-0.474598	-0.187943	0.653238	0.695237	0.0134452	0.360085	0.512013	1.13937	0.217445	0.242205	0.396238	2.68468	0.335654	0.705691	-0.097652	0.449515
CD3D	2.2527	-0.285675	2.8235	2.19783	2.61039	2.15612	2.2732	0.980023	1.80747	2.22903	2.2987	2.0217	2.31811	2.08367	1.04087	2.13525	2.63795	1.6254	2.18786	1.48632	2.66866	2.01426	1.75166	2.20344	1.06434	2.33389	1.89802	2.11723	2.17963	2.41784	2.67792	1.50022	1.34297	-0.654484	1.93229	-1.11972	2.49884	2.09573	1.72344	2.85593
ALCAM	-1.11961	-0.535612	-0.747389	-0.745139	-0.747031	-1.74304	-0.774838	0.603796	-1.08086	-0.606204	-0.535851	-0.439159	-1.03553	-0.58369	0.182396	-1.7054	-1.36344	-0.377526	-0.10049	-1.00721	-1.3187	-1.09701	-1.58394	-1.2724	-0.808335	-0.933759	-0.793445	-0.551341	-0.745374	-0.785238	-1.02813	-1.75641	-1.31599	-1.76411	-1.6572	-1.57658	-0.947913	-1.05698	-0.283035	-1.2844
CD1C	-0.816915	-2.98688	0.0311068	0.614928	0.476469	-3.24554	1.6108	-2.23257	-0.758931	-0.785294	-0.525901	-0.371229	0.666488	-1.47961	-0.0021101	-1.78621	0.0481105	-0.844307	1.51155	-1.67018	-3.49703	-2.66028	-1.97626	0.0166702	-2.4746	-0.366164	-2.66018	0.32855	-2.23841	0.367157	-1.40117	-1.6224	-1.34152	-2.84211	-1.38512	-3.16154	-0.328319	2.59528	-0.500441	-1.18341
MAPK1	0.860138	1.15514	1.54708	1.418	0.998441	1.18985	1.3882	1.47469	0.799437	1.01226	1.06154	1.21587	0.95829	1.71021	0.203664	1.14073	0.790927	1.49822	1.38967	0.204289	0.197548	1.17752	1.45598	1.30137	1.29339	1.16972	1.14718	1.14844	1.63897	1.54685	1.69046	0.704177	1.03103	1.30085	1.27309	1.71678	1.51114	1.00644	0.932777	1.07284
ATF2	0.895389	0.68496	0.899344	0.8068	0.817098	0.691634	0.910745	0.875262	0.722254	0.802065	0.75479	0.782913	0.774756	0.939776	0.525592	0.602996	0.860542	0.696768	0.910207	0.472778	0.44979	0.635577	0.825565	0.45786	0.293394	0.631338	0.665987	0.374208	0.718193	0.838405	0.600306	0.39495	0.625909	0.474463	0.258734	1.25084	0.945171	0.686454	1.13475	1.01291
ARG1	-5.28451	-6.07932	-4.87267	-5.66532	-5.41171	-6.28992	-5.56599	-3.2122	-4.51579	-4.38835	-2.48196	-5.3084	-2.41404	-5.2386	-3.30589	-3.80413	-3.95398	-6.18252	-2.48017	-19.5429	-5.74493	-3.91901	-6.19863	-6.51077	-4.49565	-3.49669	-3.84075	-5.63028	-6.73024	-3.69409	-5.08397	-5.40665	-4.3415	-4.42706	-5.38509	-6.24893	-4.36997	-6.21076	-4.6496	-5.56761
CD247	1.84347	-0.0491464	1.78967	1.3681	1.99883	1.27992	1.46329	-0.734499	1.53102	1.24673	1.51684	1.00035	1.01892	1.68118	1.21767	1.23662	2.06269	0.712281	1.06095	0.973676	1.42996	1.29739	1.29454	1.54312	0.447545	1.34765	1.18014	1.01788	0.839588	1.05095	1.49623	1.03627	0.684012	-1.40717	1.69969	-2.39102	1.0874	1.43307	0.90761	1.90764
TRAF3	1.05978	1.18636	1.06719	1.20435	1.02367	1.41829	1.09042	-0.0348048	1.34586	1.08492	0.73734	1.02739	1.27401	1.06658	1.36811	1.16473	1.31411	1.67318	1.27622	1.50641	1.78251	1.26799	1.47731	1.69132	0.571696	0.77406	1.28853	0.772293	1.11208	0.848547	1.01793	1.41209	1.36682	0.345515	1.7823	-0.725443	0.929229	1.74457	1.03088	1.50353
ABCB1	-0.879379	-3.42532	-1.77159	-2.08706	-1.2491	-1.21847	-1.17368	-2.08948	-1.58418	-1.6712	-1.06332	-1.25608	-0.86515	-2.11249	-1.54508	-1.6721	-1.16108	-2.16623	-0.756476	-1.00721	-1.36993	-1.73768	-2.35735	-2.13577	-2.26119	-0.978847	-2.13293	-2.13204	-2.77607	-1.66494	-0.590441	-1.52131	-1.86347	1.72267	-1.06319	-0.757152	-1.50579	-1.18399	-1.9334	-1.58899
BCL10	1.36832	1.20716	1.34305	1.51126	1.30813	0.95918	1.17715	1.58209	1.26459	1.30703	1.50718	1.39267	1.26736	1.6431	1.27907	1.42341	1.10457	1.70787	1.51027	1.90976	1.2857	1.62788	1.4025	1.42877	1.01865	1.42325	1.52848	1.59756	1.12252	1.74037	1.55531	0.860117	1.60935	2.79961	1.54561	1.02712	1.41384	0.947066	1.32309	1.24955
TANK	1.48862	1.98264	1.92927	2.31767	1.34195	1.62967	1.87071	2.12248	1.87078	1.60891	1.6767	1.61911	1.62808	1.71962	1.8382	1.78183	1.33142	2.00324	1.95598	1.77828	0.993126	2.04016	2.24843	1.95578	1.1431	1.90289	1.93973	2.03362	1.62141	2.22745	1.83237	1.13937	1.3786	0.756148	1.42545	1.20632	1.99142	1.42874	2.60481	2.02879
NOTCH1	0.0169758	-0.171022	0.421053	0.114575	0.519017	0.872458	0.87071	-0.108178	0.0557454	0.449891	0.270791	0.303628	0.170919	0.755317	-0.133741	-0.0175333	0.362902	-0.0217485	0.0477991	1.03948	0.798065	0.0151008	0.619398	0.359558	-0.229976	0.0476249	0.640376	-0.352308	0.186607	-0.303175	0.42798	0.510869	0.428551	0.631819	0.959173	0.843751	-0.093854	0.255188	-0.273079	0.998657
C8B	-5.28451	-6.25989	-5.91997	-6.1348	-6.41171	-6.70495	-5.47853	-3.9313	-5.02275	-5.62539	-3.60225	-5.18287	-2.51358	-6.13168	-3.43142	-4.38909	-5.38024	-7.05698	-3.17049	-6.255	-4.74495	-4.6389	-5.97624	-7.51074	-4.49565	-3.89723	-6.16266	-7.36721	-6.73024	-4.13887	-4.87247	-6.25464	-5.56387	-5.59696	-5.06317	-4.44163	-5.28251	-7.53264	-5.31945	-5.33315
THBD	-0.223824	-2.1007	0.307552	-0.594461	-0.518006	0.826411	0.273203	-2.17231	-0.70463	-0.0840242	-0.0669204	0.0854757	-0.991013	-0.254292	-0.806931	-0.243415	0.10155	-0.234701	-0.317038	0.26842	-0.072541	-0.526694	-0.0693684	0.227285	-1.29772	-0.00970822	0.0304359	0.0477789	-0.214567	0.132069	-0.860233	-0.167203	-0.40741	-0.488474	0.161772	1.97258	0.196076	0.533375	-0.608965	-0.197703
UBC	5.5621	4.99489	5.22786	5.19912	5.39256	5.51505	5.26387	5.35567	4.93358	5.29522	5.15312	5.78711	5.1969	5.41683	5.17815	5.19018	5.19724	5.21635	5.47562	5.26154	5.80373	5.43461	5.47053	5.27393	5.255	5.45052	5.23722	5.34663	4.99375	5.40936	5.94912	5.37095	5.29381	5.69949	5.04298	6.43465	5.6324	5.11227	5.09897	5.43362
CDH5	-1.69956	-3.00692	-1.57421	-2.10054	-2.12296	-1.31265	-1.47854	-1.94804	-2.24832	-1.69128	-1.34009	-1.69102	-1.44646	-1.65827	-1.63033	-1.96955	-1.83335	-1.7231	-1.27237	-1.25514	-1.36993	-1.9849	-1.81783	-2.13577	-2.10739	-1.7862	-1.63912	-1.10673	-2.23841	-1.39591	-1.55055	-1.22787	-2.44843	-2.34907	-1.60376	1.68173	-1.46309	-1.24731	-1.866	-2.30635
IL6R	0.209335	-1.9094	0.814274	0.0999131	0.638623	0.59271	0.452199	-1.1888	-0.256664	0.202059	0.0949673	0.159944	0.233655	-0.0671359	-0.875903	0.323779	0.745164	0.0994987	-0.29453	-0.210748	1.51713	0.256627	0.61513	0.722813	-1.05174	0.316891	0.257983	-0.122498	0.326822	0.309586	0.447811	0.618163	0.0895272	0.542552	0.154037	-0.57658	0.442199	0.290653	-0.135034	0.558021
MAVS	1.28439	1.2668	1.28947	1.66808	1.1526	1.38161	1.18889	1.22313	1.5041	1.17273	1.19687	1.20155	1.34361	1.04395	0.876227	1.31273	1.51608	1.25512	1.08347	2.16692	1.57471	1.27645	1.444	1.30458	1.11732	1.27429	1.56411	1.18733	1.03239	0.916408	1.06684	1.45958	1.82267	2.9681	1.91637	1.68763	1.16821	1.65834	1.12499	1.11723
LIF	-2.92697	-4.74052	-2.15445	-2.4777	-1.69124	-1.70497	-2.27138	-2.62275	-1.9669	-1.12897	-2.25134	-1.24427	-2.4034	-2.25254	-2.30589	-1.85304	-1.98793	-1.99092	-2.56383	-0.146617	-1.3187	-2.21857	-1.22137	-1.83838	-4.05955	-2.43256	-1.08943	-2.38236	-1.98431	-2.63637	-2.84005	-2.90417	-1.39399	0.248491	-1.6572	-3.00107	-2.57556	-2.42419	-2.75652	-2.18748
LBP	-5.19705	-6.58182	-4.65695	-5.02789	-3.89387	-5.38303	-5.75864	-4.33896	-4.4127	-3.97332	-3.48196	-5.06739	-2.73597	-6.4796	-3.40972	-4.38909	-3.85668	-5.47204	-2.80974	-6.255	-4.28552	-3.86838	-6.46166	-6.18885	-4.41319	-3.49669	-6.16266	-4.19733	-6.50785	-3.50144	-4.74694	-2.42685	-5.14884	-4.13756	-6.38505	-3.07907	-4.12205	-5.21077	-5.25532	-5.26276
BST1	-2.04611	-2.30881	-2.49596	-1.69059	-2.09636	-0.758552	-1.5053	-1.6822	-2.3049	-1.74625	-1.51602	-1.64889	-1.25724	-2.06868	-1.76157	-1.421	-2.00521	-1.37987	-1.56383	-1.93321	-1.35265	-1.28342	-1.43489	-1.88145	-2.4132	-1.65845	-2.20848	-1.7624	-1.33224	-1.51438	-1.33191	-1.00674	-1.24199	-1.40717	-1.38512	0.365704	-1.27195	-1.09809	-2.36104	-1.98266
PRKCE	-1.5566	-4.4119	-2.16154	-1.60643	-2.23453	-1.75855	-1.2217	-0.63174	-1.38194	-1.07081	-1.32276	-1.94765	-0.739315	-1.14138	0.114771	-0.871816	-2.0227	-0.567827	-1.12213	-0.640431	-2.42304	-1.25063	-0.841099	-1.42334	-1.65238	-1.58689	-0.742016	-1.5599	-1.9933	-1.00046	-1.55712	-2.0688	-1.90095	-3.07343	-0.741265	-2.44165	-1.80012	-0.450565	-0.569437	-1.36506
MICB	0.377258	0.553455	0.0785128	0.149167	0.586228	0.10881	0.221902	-0.576457	0.225171	0.207493	0.140972	0.298255	0.36089	0.427281	0.519951	0.26626	0.127545	-0.217802	0.0757119	0.171122	0.0165848	0.586517	-0.244455	0.0891061	0.861892	-0.237309	0.206555	0.283793	0.140097	0.347625	0.243631	0.657026	0.382504	-1.6428	-0.02757	-1.66404	-0.0146274	1.18325	0.577562	0.379715
SPANXB1	-5.69955	-6.46634	-5.91997	-6.37581	-5.70122	-6.28992	-6.56598	-3.72485	-6.46331	-5.62539	-4.66638	-5.68036	-1.45194	-5.41547	-3.30589	-4.54109	-5.6798	-6.64195	-2.38199	-6.255	-5.74493	-4.47843	-7.78354	-7.51074	-4.12368	-6.21913	-8.7475	-6.63026	-5.85579	-5.50143	-5.87246	-6.99158	-5.56387	-5.59696	-5.06317	-5.24897	-5.20005	-6.21076	-6.19392	-6.65507
IL22RA1	-4.69955	-6.25989	-6.01951	-5.58732	-6.06379	-5.20246	-6.56598	-3.76384	-4.57024	-5.43274	-3.46285	-5.24427	-3.09854	-5.69111	-4.22788	-4.25159	-5.38024	-6.32003	-3.18698	-5.25507	-5.15998	-5.02592	-7.1986	-7.51074	-5.12368	-4.84064	-4.16267	-6.63026	-6.50785	-4.98686	-5.87246	-6.99158	-6.14881	-0.266082	-5.80011	-4.44163	-5.56261	-6.9477	-5.60896	-6.65507
PTGDR2	-4.69955	-6.46634	-4.91998	-5.51332	-5.41171	-4.58949	-5.98103	-3.90927	-4.4127	-4.57477	-2.85279	-5.86093	-2.29119	-5.03215	-3.22789	-3.68865	-4.57289	-6.05699	-2.74728	-3.93319	-6.15996	-4.2028	-6.78358	-5.34087	-4.1908	-3.14877	-5.16267	-5.78228	-6.99327	-3.84937	-4.57702	-6.25464	-5.14884	-1.597	-5.06317	-5.24897	-4.08457	-6.21076	-4.35262	-5.56761
KLRB1	-0.59802	-2.80924	0.325411	-0.2132	-0.0382624	0.285606	0.0301888	-0.29011	-0.489324	-0.948936	-0.16968	-0.590414	-0.566046	-0.717454	-1.47582	-0.528626	0.734794	0.0927413	0.302294	-0.897588	2.15137	-0.715139	0.287848	0.452089	-1.26119	0.0736201	-1.56773	-0.258734	-0.454143	0.0153809	-0.518127	-0.756415	-1.56391	-0.726634	-0.362754	-2.20461	-0.448137	-0.818468	-0.787368	-0.407156
MNX1	-5.37762	-1.32444	-5.24191	-5.74778	-4.96426	-3.67522	-6.98101	-4.30981	-4.74712	-6.26281	-3.85279	-4.90985	-2.59604	-4.98484	-4.61783	-4.71102	-5.47335	-5.8346	-4.38199	-4.25511	-4.74495	-5.02592	-5.61367	-5.34087	-5.5831	-4.54108	-5.04719	-7.36721	-5.85579	-4.98686	-6.33189	-3.21904	-5.56387	-0.982288	-4.3851	-6.24893	-5.46308	-4.14039	-5.07845	-7.0701
MAPK11	-2.04611	-2.21259	-2.06532	-1.85797	-1.72649	-1.13511	-1.85175	-2.92024	-1.23176	-1.79613	-1.77414	-1.8371	-1.31095	-2.3768	-1.551	-1.50645	-1.26651	-1.69945	-1.49549	-0.763288	-1.79077	-1.77217	-1.16156	-1.15325	-1.65238	-1.85459	-1.47152	-1.6576	-2.82338	-1.88253	-2.53749	-1.12538	-1.79132	-3.07343	-1.68468	-1.22664	-2.18015	-1.39316	-1.93969	-1.41191
NFATC2	2.28344	1.21853	2.30563	2.59912	1.95857	2.17359	2.77524	1.92016	2.71516	2.69298	1.72905	2.11786	2.50985	2.19763	2.17389	2.11831	2.50811	2.61571	2.38061	2.60594	2.16643	2.70304	2.43737	2.64274	2.27796	2.04481	2.22821	2.73865	2.03737	2.6774	2.28096	1.87565	2.53412	0.0964879	2.45408	0.458353	2.48917	2.73114	2.64291	3.0673
CD200	0.211335	-2.22427	0.407943	0.578376	0.044727	1.18377	0.699614	-1.0053	-0.476268	0.288347	0.611151	0.824623	0.877648	0.581577	-0.318469	0.209333	0.0668336	-0.0476437	-0.0868887	-0.447786	0.100524	-0.160312	-0.0287264	-0.262879	-1.65238	0.131336	0.945846	-0.272741	0.0749392	-0.0872125	1.27635	-0.381837	-0.183093	-1.46771	-0.385122	-0.204611	0.178843	-0.434682	-0.0680839	0.067724
LAMP2	0.813512	-0.00944252	0.276414	0.762801	0.551963	1.16334	0.509478	0.144364	0.565366	0.284924	0.25645	0.488375	0.757069	0.311257	0.0614025	0.467645	0.672318	0.652652	0.340185	0.431358	1.1099	-0.0574812	0.964579	0.541761	0.750033	0.106369	0.762134	0.625208	0.150337	0.156767	0.273571	1.12904	0.625909	0.820853	0.40278	0.602743	0.24289	0.994763	0.0712965	0.633782
CD55	-3.07507	-4.12239	-3.15445	-2.4777	-3.68133	-3.28993	-3.04244	-2.88758	-2.282	-2.97332	-2.37986	-3.34157	-2.10715	-3.65364	-2.37778	-3.01058	-3.00521	-2.82179	-1.94342	-2.00721	-2.70057	-3.17177	-4.19865	-3.26288	-3.88268	-2.65844	-2.84075	-3.14486	-3.53387	-2.75421	-2.84005	-3.48913	-2.75655	-2.5526	-2.06319	-2.00108	-3.08457	-3.14039	-3.10646	-3.70089
CT45A1	-3.17599	-4.46635	-3.71835	-3.58732	-3.84878	-2.18141	-4.5216	-1.22575	-3.27068	-2.56239	-0.563572	-2.69102	1.9526	-3.18415	-0.992	-0.765576	-3.38025	-4.99811	-0.265786	-4.25511	-2.2214	-1.28342	-4.69614	-4.81036	-0.588769	-0.956127	-3.99275	-4.95221	-5.22776	-0.683091	-2.90564	-4.76923	-3.68943	-1.95314	-2.86155	-4.24899	-1.57556	-4.21078	-3.31946	-4.13152
ITGAM	-0.546428	-1.97203	-0.491484	-1.63068	-0.5136	0.448159	-0.246329	-1.98212	-1.29914	-1.51986	-1.01034	-0.941285	-0.693197	-1.60812	-1.72762	-1.39361	-0.628705	-1.37987	-0.669918	-0.862823	-1.14505	-1.07531	-0.664673	-0.838381	-1.32573	-0.868664	-0.639117	-1.19733	-1.10091	-0.968949	-1.27121	-0.0648413	-0.594288	-1.89656	-1.09972	-0.664043	-0.830819	-1.56693	-1.60897	-1.51553
IL23R	-4.58408	-0.95247	-4.96889	-5.83524	-4.41172	-5.20246	-5.98103	-3.59611	-4.68572	-4.26282	-3.12581	-5.06739	-2.37192	-5.13168	-3.22789	-3.9831	-4.47335	-5.64196	-2.38199	-3.44777	-6.15996	-4.26693	-6.19863	-6.51077	-4.77576	-3.45362	-6.16266	-6.36723	-7.31519	-4.02339	-4.93958	-4.25466	-4.56389	-3.50953	-6.38505	-5.664	-4.46308	-6.21076	-4.35262	-5.40715
TNFRSF17	0.368324	0.0547977	1.42461	-0.652857	-0.188158	2.38691	-0.529827	1.32652	-0.23451	1.46887	0.828382	0.969413	-0.493679	0.164247	0.814203	0.902769	0.626778	0.906854	-0.0412059	1.06679	2.65271	1.10652	1.22901	1.73118	-1.02853	0.85979	1.54353	-0.762396	1.9667	-0.0467048	0.396012	0.694869	1.90369	-0.248271	0.914086	-4.07907	0.345983	0.489654	-0.097652	0.631474
TREM1	-4.58408	-6.07932	-23.1146	-5.08036	-2.07674	-4.20247	-5.98103	-4.3687	-4.94875	-8.43268	-2.60225	-4.06739	-2.60821	-7.35405	-3.13596	-3.3187	-4.42605	-5.057	-2.88845	-2.9332	-4.15999	-4.26693	-7.1986	-4.05137	-3.53872	-3.54109	-2.94028	-5.25177	-4.61478	-3.58088	-5.63146	-4.48912	-3.97894	-4.27506	-6.38505	-2.20461	-4.41578	-6.53268	-6.31945	-22.9428
MUC1	-3.96259	-5.12239	-4.15445	-3.85797	-4.03826	-2.00453	-3.19096	-4.95366	-3.31649	-3.78889	-3.98285	-3.48243	-4.53666	-4.2386	-3.69445	-4.25159	-3.67981	-3.88708	-4.77193	-3.67016	-3.57503	-4.55643	-3.78361	-4.81036	-5.5831	-3.84064	-2.40779	-3.82293	-3.82337	-4.55391	-3.55055	-2.90417	-2.24198	1.6533	-3.80015	-2.20461	-4.36997	-3.48832	-3.99753	-3.95464
CLEC7A	-2.2511	-4.80923	-2.667	-3.08036	-2.28619	-0.664224	-2.40613	-2.71526	-3.59826	-3.04043	-1.56612	-2.59791	-1.23819	-3.17086	-2.07494	-2.37117	-2.56007	-3.43251	-1.4751	-3.25513	-3.57503	-2.74908	-3.87672	-3.86695	-3.02853	-3.08166	-2.55782	-2.26572	-3.10577	-1.94248	-2.57702	-3.40667	-4.3415	-2.73901	-3.57776	-3.92706	-1.97766	-2.94775	-2.74547	-3.26276
IFNA8	-5.58407	-7.35941	-6.01951	-5.83524	-5.87114	-5.96799	-6.56598	-3.66826	-4.74712	-4.26282	-2.91636	-5.3084	-2.10715	-5.13168	-3.17203	-3.82837	-6.38023	-6.05699	-2.31704	-4.67013	-6.15996	-3.91901	-6.46166	-6.18885	-5.26118	-3.63419	-7.74757	-8.95208	-6.99327	-3.88253	-6.00997	-5.99161	-4.56389	-4.01203	-5.06317	-6.24893	-4.56262	-8.53257	-5.45696	-6.19564
TNFSF18	-5.58407	-6.16678	-6.36743	-6.51331	-5.47883	-5.58948	-7.24404	-6.78373	-5.10075	-5.52585	-6.38883	-4.81363	-6.32092	-6.7691	-6.66844	-5.71101	-6.57287	-5.32003	-6.30798	-5.25507	-5.42301	-5.55643	-7.1986	-6.51077	-7.58305	-5.73371	-6.16266	-7.36721	-6.50785	-6.98684	-6.74692	-5.40665	-5.56387	-7.59686	-5.38509	-5.24897	-5.91053	-5.5327	-5.87199	-6.19564
FUT5	-22.5722	-23.4545	-23.1146	-6.51331	-23.1589	-5.96799	-6.56598	-4.4301	-5.18321	-22.7205	-3.44399	-7.7678	-2.72267	-7.93901	-3.83196	-4.85303	-6.57287	-6.05699	-3.2376	-4.67013	-4.42302	-4.919	-8.78347	-8.51066	-5.5831	-3.84064	-6.74761	-6.95219	-22.6029	-4.55391	-5.63146	-21.8643	-7.14873	-5.27504	-4.21518	-5.664	-4.78501	-5.94773	-5.60896	-7.33313
CD1B	-3.40188	-4.77447	-3.48702	-4.25029	-2.76263	-3.93238	-3.07415	-6.25322	-4.51579	-4.62539	-2.44399	-4.21324	-4.90589	-5.54672	-4.77537	-4.62355	-2.44951	-3.2157	-5.04495	-3.25513	-4.42302	-6.40441	-5.32417	-8.51066	-5.77575	-3.73373	-4.10378	-4.25178	-4.67137	-5.22133	-2.60399	-6.25464	-4.56389	-3.59699	-3.92568	-5.24897	-3.64206	-2.94775	-3.28704	-3.05517
CXCL12	2.27151	-0.793924	2.58913	2.25486	1.3462	2.62818	1.07786	0.431116	1.01933	1.12758	2.2277	1.35887	2.56781	-0.228235	1.29071	0.279084	2.18104	0.524195	2.64998	0.119897	-0.0445267	0.779445	-0.452697	-0.311134	1.28106	2.09644	1.12426	2.6785	0.719569	3.12739	2.43999	0.694869	0.60601	0.0754263	0.954728	4.31752	3.26052	1.63971	2.45563	1.37972
SLC11A1	-3.79266	-4.80923	-4.46932	-4.66532	-3.96426	-4.08048	-4.86556	-3.49423	-3.71609	-4.34529	-2.8906	-4.72344	-1.71607	-4.47961	-2.35687	-3.37117	-3.21032	-5.18253	-2.68741	-2.08521	-2.83807	-3.97147	-4.46168	-4.11848	-3.72514	-3.01752	-3.53818	-4.30836	-5.06729	-3.17951	-4.52455	-2.5322	-3.34151	-2.46771	-2.68468	-2.03955	-4.01242	-3.67473	-3.67036	-4.48515
SAA1	-1.2456	-4.14442	-4.21216	-2.56846	-3.17071	-2.05153	-2.67118	-0.618278	-1.3049	-4.2233	-3.87788	-2.44591	-3.11582	-5.08106	-3.83196	-3.82837	-3.44951	-1.96249	-1.09464	-2.00721	-1.51615	-4.0825	-4.53568	-4.26287	-2.20808	-3.95612	-1.22408	-3.90782	-4.73026	-3.50144	-0.030412	-2.30981	-1.82695	-1.95314	-2.06319	3.95067	-4.01242	-4.07328	-4.35262	-3.92716
IRAK1	0.695619	-0.0793266	0.365419	0.808604	0.197626	0.902359	0.468798	0.0783777	0.329229	0.575676	0.371372	0.692622	0.854546	0.51217	0.364962	0.445063	0.0502029	0.582033	0.0791633	0.983262	1.37138	0.323482	1.33792	0.848943	1.43786	0.631338	1.04189	0.49899	0.11313	0.352978	0.67652	0.998945	0.632482	0.837629	1.05367	0.202205	0.491108	1.10028	0.350393	0.531031
IL10	-3.19706	-3.59693	-2.24944	-2.00236	-0.925708	-1.63888	-2.58872	-3.76384	-2.13113	-2.97332	-2.78004	-3.09541	-2.76294	-2.99653	-3.32607	-2.85304	-2.30343	-2.75932	-3.00056	-2.08521	-2.16	-2.35133	-3.35735	-2.36106	-2.56075	-2.7862	-2.55782	-2.49279	-2.74537	-2.42616	-2.6737	-0.828401	-1.56391	-4.13756	-2.13719	-2.85668	-2.40419	-1.41377	-2.57922	-1.02937
IFNAR1	-0.26493	-1.04526	-0.349116	-0.508822	-0.419941	-0.16065	-0.44188	-0.847759	-0.505812	-0.562388	-0.292924	-0.512805	-0.0110785	-0.804615	-0.639765	-0.215165	-0.129951	-0.567827	-0.261414	-0.933212	-0.11561	0.109684	-0.404235	-0.971648	-0.453839	-0.346333	-0.317189	-0.521768	-0.196289	-0.664943	-0.369012	-0.0847408	-0.315987	-0.666261	-0.490304	-0.237778	-0.427464	-0.0288883	-0.4435	-0.280044
STAT6	2.83215	2.53018	2.82103	2.97793	2.65706	3.08836	2.87591	2.73938	2.99288	2.89368	3.02964	3.60666	2.62451	3.10296	3.15468	3.59661	2.68786	3.39644	3.0274	3.4296	2.18872	3.67904	3.17603	3.19569	3.93134	3.11623	3.49999	3.2808	3.65936	2.82627	2.90918	2.67015	3.16173	2.9757	3.55078	2.93339	3.00316	2.83688	3.11365	2.93784
CCL8	-3.52963	-4.91886	-4.40061	-4.83525	-4.96426	-2.20247	-4.39607	-3.80392	-2.93083	-3.87816	-2.82813	-3.81364	-2.21473	-4.35408	-2.84646	-3.62356	-3.85668	-4.47204	-2.86174	-2.67017	-3.57503	-2.97148	-4.78361	-4.42334	-3.67623	-3.21916	-4.57771	-2.84369	-4.99329	-2.88253	-3.49902	-3.44731	-0.722612	-0.654484	-4.57775	-1.03955	-3.512	-4.53271	-3.3695	-3.70089
IRF3	0.433156	-0.364273	0.134576	0.291453	0.160893	0.377178	0.1205	-0.213887	0.85602	0.381029	0.317129	0.283375	0.247233	0.0151552	0.598326	0.545188	0.726967	0.795784	0.245061	1.34477	0.738849	0.507253	0.560682	0.494818	0.198237	0.24027	0.302207	0.0534035	0.0111998	-0.208137	-0.348915	0.348219	0.78776	0.184361	0.799753	-0.634295	-0.412876	0.503459	0.417097	0.523581
IL1RL1	-4.58408	-4.58182	-5.65694	-4.25029	-5.11626	-4.08048	-4.92214	-3.44587	-3.81125	-4.47855	-2.94259	-4.37551	-2.35131	-4.54672	-3.30589	-3.56127	-3.67981	-4.51268	-2.87503	-3.67016	-3.9376	-3.86838	-4.53568	-4.60391	-3.93926	-3.4118	-3.61835	-3.90782	-5.40833	-3.72383	-3.93959	-4.25466	-3.68943	-0.882753	-3.68467	-3.54856	-4.28251	-5.5327	-4.53096	-5.19565
CCL3	-0.292999	-3.07933	-2.17582	-2.31169	-0.973307	0.293149	-1.2217	-1.50658	-1.93083	-2.42152	-0.874726	-1.51045	-0.629772	-0.617113	1.0826	-1.55115	-1.2305	-2.20734	-1.5531	-1.12586	-1.3187	-0.777999	-1.58394	-1.83838	-0.96107	-1.61035	-2.3047	-1.83328	-2.90584	-0.250808	-1.34322	-0.788691	-1.90095	-2.38754	-1.2766	-0.945224	-1.64206	-1.12332	-0.946	-0.181378
THY1	0.568789	-0.415245	0.418679	0.110192	0.234756	2.25792	1.77274	0.137767	-0.0587958	1.50094	0.750703	1.00613	-0.967297	1.22461	-0.263928	0.789822	0.446299	1.84134	-0.244058	1.86898	1.61038	0.565955	2.21145	0.964926	-0.506307	0.127795	1.61211	0.535619	1.65631	0.11956	1.18773	1.528	1.45845	-0.0120365	0.945794	1.42695	-0.220231	1.04849	-0.523862	0.337855
ATG5	-0.380639	-0.36589	-0.166878	-0.390237	-0.537997	-0.278706	-0.180139	0.21375	-0.663354	-0.223299	-0.103446	-0.539015	-0.400746	-0.0502979	-0.204353	-0.00366112	-0.612065	-0.382225	-0.0468377	-0.828876	-0.396238	-0.0293987	-0.252232	-0.903476	-0.195105	-0.331636	-0.416724	-0.234545	-0.219833	0.0835177	-0.11274	-0.706229	-0.689445	0.363003	-0.577767	0.134699	-0.103192	-0.784521	-0.419141	-0.53355
CCL7	-5.19705	-5.77447	-5.7394	-5.58732	-5.11626	-5.20246	-4.92214	-5.95366	-5.18321	-6.11081	-5.18721	-4.96047	-4.06459	-5.08106	-4.61783	-5.46309	-4.29278	-6.05699	-5.10635	-2.9332	-4.15999	-5.72635	-5.61367	-4.70344	-5.26118	-5.08165	-5.2882	-5.63028	-5.73026	-5.50143	-5.63146	-5.57658	-5.56387	-4.78962	-4.21518	-3.66403	-5.36997	-5.94773	-5.60896	-5.26276
HLA-E	4.40646	3.1215	4.27313	4.56001	4.41288	4.2882	4.3195	3.67295	4.25349	4.02617	4.29975	4.25349	4.16277	4.24653	4.31677	3.97537	4.41366	4.20665	3.78701	4.87607	4.51536	4.40678	4.05401	4.22686	3.80543	4.30047	4.12599	4.37729	3.88827	4.09674	4.86085	4.77075	4.30027	3.44603	4.6362	4.3574	4.43798	4.70614	4.22076	4.57441
IL22RA2	-3.15524	-2.40524	-4.04551	-3.81288	-4.0638	-2.1919	-2.01911	-4.63174	-3.20459	-3.38836	-4.01033	-4.06739	-3.42477	-4.29518	-3.72093	-3.17186	-2.84109	-1.88708	-3.2376	-2.55469	-2.2214	-3.68197	-1.9892	-2.06786	-4.88267	-3.89723	-4.35532	-4.42865	-2.18595	-4.3546	-3.68805	-1.05303	-3.34151	-3.89655	-3.80015	-3.44164	-3.87812	-4.36278	-4.56943	-3.63271
ABL1	-0.67719	-0.967117	-0.532253	-0.347412	-0.635138	0.183772	-0.184458	-0.18383	0.0124043	-0.366663	-0.636635	-0.615549	-0.776613	-0.688743	-0.730982	-0.235287	-0.556882	-0.234701	-0.467529	-0.554701	-0.516147	-0.720741	-0.717525	-0.888755	-1.06742	-0.676903	-0.577716	-0.356031	-0.567037	-0.584286	-0.483285	-0.431936	-0.183093	0.795318	-0.670876	1.08638	-0.478195	-0.455898	-0.557303	-0.505336
NUP107	0.0597755	0.085876	0.0994218	-0.147002	-0.12296	0.245342	0.30898	0.495481	-0.3049	0.117994	0.286403	0.573129	0.463337	0.222091	0.18418	0.560443	-0.434806	-0.236827	0.319906	-0.232774	-0.414049	0.565955	-0.206185	-0.170957	0.796256	0.593337	0.347756	0.371959	0.672034	0.495331	0.193613	-0.146141	-0.673143	-0.407174	-0.362754	-0.119723	0.498844	-0.238093	0.163624	0.0728369
PLA2G6	0.13544	0.299797	0.36295	0.824744	-0.30891	0.424312	0.336374	0.278753	0.477509	0.209299	0.311591	0.310317	0.445779	0.473529	0.670116	0.369797	0.836496	0.380399	0.453559	1.12856	0.293952	0.581973	0.4524	0.270553	0.064336	0.601017	1.00891	0.642103	0.332229	0.259156	0.0838335	0.590824	0.428551	-0.488474	1.2515	0.519178	-0.192559	0.150281	0.396035	0.325056
DOCK9	-0.543053	-2.3986	-0.36335	-0.587324	-0.616124	-0.251014	-0.40361	-0.860911	-0.626828	0.490575	-0.195077	-0.793419	-0.632878	-0.950356	-0.996035	-0.444234	-0.531627	-0.998112	-0.678636	-0.640431	-1.11561	-0.308514	-0.365761	-1.54502	-1.80176	-0.297916	-0.0681611	-0.940994	0.152376	-0.845275	-0.638421	-1.36714	-0.563915	-0.789644	-0.893268	0.328423	-0.733354	-1.0489	-0.753751	-0.392989
TIGIT	0.485317	-0.524738	1.36665	1.35148	1.22227	1.10024	0.92485	-0.133489	0.916668	0.649397	1.38989	0.686465	1.32852	1.44844	0.720171	1.19737	2.12854	0.42681	0.967201	1.74486	1.86974	0.987879	1.11725	1.67902	-0.0872674	0.912181	1.56183	1.11521	0.826877	1.22161	1.35809	0.0564013	0.906404	-1.6428	0.843696	-2.44165	1.18749	1.51849	0.965102	1.56831
TCF7	2.58044	-1.57433	2.58992	1.75487	2.56087	1.85981	2.371	0.185883	2.20809	2.53159	2.21032	2.12736	2.1987	1.8891	1.34436	2.04094	2.6638	1.6417	1.64387	2.96886	1.93803	1.82149	1.98622	2.61073	0.496362	2.46804	1.82411	1.10442	1.70506	1.27898	2.3272	0.661811	1.1549	-1.0892	2.7493	-1.54856	1.97376	1.24207	1.73434	2.27565
CXCL11	-2.04611	-3.201	-3.24191	-3.53147	-2.37131	-0.125026	-2.72051	-3.0833	-2.64133	-3.59986	-1.86529	-2.61809	-1.58999	-3.65364	-2.31594	-3.11111	-2.666	-3.1184	-2.04496	-1.61128	-3.35264	-1.8075	-3.69615	-3.18888	-2.09127	-2.49669	-1.17779	-1.81267	-5.22776	-2.14893	-0.884825	-1.19289	-0.448437	-1.89656	-2.86155	-3.66403	-2.72612	0.0141804	-2.82469	-1.36506
LCN2	-5.37762	-5.58182	-5.07198	-5.19139	-5.01317	-4.8305	-5.6591	-4.90927	-4.74712	-4.52586	-3.71077	-4.37551	-2.921	-4.61711	-3.83196	-4.38909	-4.33585	-4.59757	-3.42047	-3.44777	-3.83807	-4.40443	-5.19864	-5.51079	-3.93926	-3.7862	-3.22408	-5.63028	-6.14529	-4.06087	-4.87247	-4.11716	-3.97894	-0.802583	-2.9928	-4.07907	-4.32558	-4.62581	-5.60896	-5.95463
BLK	1.31539	2.36873	0.990909	1.63744	0.72037	0.304391	1.534	1.93698	1.05911	1.96706	2.56941	1.25384	1.30356	2.09232	1.56242	0.359101	0.912072	0.67996	1.26792	1.10241	-0.826103	1.0599	0.793815	0.494818	1.60175	1.43476	1.26638	0.720204	1.38	1.28552	1.36332	0.63042	2.54635	-3.89655	1.99858	-3.00107	0.997436	1.07462	1.68617	1.15388
CCL5	0.364736	-0.0886386	1.03421	0.576259	1.57593	1.54691	1.07966	0.0589565	1.90985	0.682291	1.12448	1.2251	1.0376	-0.681653	0.886128	-0.0743956	1.1315	0.65724	1.8448	1.76722	0.689662	0.77348	0.901135	0.158078	0.942398	0.326189	0.921244	1.44224	-0.37565	0.0421395	1.63676	1.24677	0.252002	0.279518	0.479064	-1.49412	1.25847	2.01418	0.924148	2.42607
NCR1	-2.84158	-4.77447	-3.11263	-3.70597	-4.01317	-2.53504	-3.31807	-4.30981	-3.12094	-4.34529	-2.80388	-3.26004	-3.06459	-1.12526	-2.49853	-3.14116	-2.43773	-4.057	-2.58553	-2.34824	-2.83807	-3.36881	-4.32418	-3.46641	-4.49565	-2.61035	-2.99275	-3.90782	-4.1453	-2.98687	-2.95687	-3.48913	-3.68943	-3.50953	-2.57776	-4.44163	-3.0662	-3.32326	-3.47511	-3.7971
FCGR2B	0.20332	0.512691	-0.0989537	-0.0937849	-0.565091	0.386024	0.802505	0.932028	-1.15694	0.38583	-0.202982	-0.427984	1.18774	-0.331711	1.38914	-1.6025	-0.916725	-1.37051	0.575873	-1.04569	1.28294	-1.03288	-1.69615	-0.60994	-2.70048	-0.123237	-1.29643	-1.82294	-0.165483	-0.466449	0.814024	-1.52131	-1.21814	-2.01203	-1.29766	0.645812	-0.430399	0.573194	-0.133232	-0.443195
IL17RA	0.0396601	-1.29027	0.136022	-0.257823	-0.411721	0.384259	0.225162	-0.527403	-0.394167	-0.151982	-0.177447	-0.230615	-0.0921151	-0.211121	-0.372528	-0.160273	-0.0787534	-0.525624	-0.0506046	-0.611285	-0.318702	-0.0861212	-0.0522949	-0.253419	-0.670233	0.0991552	-0.3425	-0.547079	-0.381539	0.0176298	-0.161983	0.31519	-0.434632	-0.467716	-0.235375	-0.709846	-0.145977	0.188385	-0.452461	0.337855
DUSP6	-0.191763	-2.18951	-0.0854072	0.025835	-0.888159	0.766704	0.125743	-1.33162	0.270412	0.0246286	0.208087	-0.265997	0.538428	0.109446	-0.41512	0.284747	0.174339	-0.166235	0.24813	-0.0456886	0.304882	0.413185	0.33792	-0.455524	-1.53873	0.15935	-0.46687	-0.15456	-0.135321	0.933183	-0.147033	-0.406669	-0.104483	0.878734	-0.478231	1.56157	0.689366	-0.418972	-0.147713	0.0470892
S100A7	-3.82509	-4.4119	-4.27228	-4.70596	-4.70122	-4.89761	-5.17368	-3.01115	-3.81125	-3.70483	-2.24317	-4.81363	-1.47963	-3.74921	-2.28599	-3.14116	-3.4976	-4.68777	-1.84856	-2.16767	-2.79077	-3.26693	-5.32417	-4.26287	-2.88268	-3.08166	-1.80513	-5.25177	-5.1453	-3.07998	-4.28751	-4.76923	-3.97894	-3.20468	-2.68468	-4.66402	-3.84641	-4.83226	-4.31946	-4.84772
CD79A	4.14109	4.8779	3.7671	4.47813	3.53797	2.78454	3.67001	4.23484	3.63207	3.77502	4.98472	3.98768	3.89487	4.6391	4.49033	3.99094	3.38296	4.10476	4.165	4.73921	4.98083	3.92177	3.91942	3.96543	4.13883	3.94499	3.85807	3.95298	3.72112	3.68626	4.21691	3.9042	3.85604	0.103441	4.06454	-0.378641	3.99866	3.86014	3.9018	3.41705
CCL14	0.537253	-2.18951	1.02097	0.359505	0.322373	-0.649688	0.026456	-1.83993	-0.0685603	-0.0862386	0.456641	-0.120375	0.824291	-0.0702186	-0.0899534	-0.531111	1.38711	-0.796478	0.327182	-0.39716	0.260658	-0.468978	-0.717525	-1.11849	0.035263	0.467339	0.0337185	1.26937	-0.504658	0.781313	-0.603988	-0.521311	-1.93942	0.171185	0.659272	3.50254	1.21686	0.455971	0.0945537	-1.34674
CCRL2	-2.46434	-3.22427	-2.64696	-2.31955	-1.88247	-1.49552	-1.88652	-2.17888	-2.55644	-3.11082	-1.84659	-2.84897	-1.41404	-2.75913	-2.21843	-2.02452	-2.50988	-2.33819	-1.76573	-2.34824	-1.81423	-2.47844	-2.34067	-1.69063	-2.24327	-2.43256	-2.14773	-1.82294	-2.61479	-2.3088	-2.34322	-0.815042	-1.36752	-0.574631	-1.80016	-1.46764	-2.14116	-1.05698	-3.024	-1.5998
AMBP	-4.37763	-4.88138	-4.87267	-4.40898	-5.41171	-4.968	-4.92214	-3.5274	-4.1414	-4.14735	-2.53087	-4.55838	-1.847	-4.35408	-2.52162	-3.50157	-3.98793	-5.18253	-2.47005	-1.86282	-3.42303	-3.97147	-5.32417	-4.42334	-3.77576	-3.14877	-5.4257	-5.78228	-5.50786	-3.88253	-4.3319	-4.99162	-4.56389	-3.20468	-2.9928	-4.24899	-3.78501	-4.14039	-4.69142	-5.33315
KIT	-3.5566	-5.25989	-3.46932	-3.72673	-4.0638	-4.20247	-4.20845	-4.66826	-3.87836	-4.04043	-3.71077	-4.03991	-3.58397	-3.83051	-4.15388	-3.56127	-2.76554	-4.24965	-3.03001	-3.0852	-4.04452	-4.2028	-3.53568	-4.26287	-4.41319	-3.18353	-2.99275	-4.14486	-3.70052	-3.55391	-3.63147	-4.11716	-4.3415	-1.3116	-2.92568	-3.00107	-3.66954	-4.36278	-3.872	-4.29753
CCL17	-0.749245	-4.55208	1.11344	0.674523	-3.84878	4.32604	1.32502	-3.68688	0.520479	-1.51389	-0.939287	0.345908	0.326125	-2.41548	-2.70763	3.07013	1.65455	0.696768	0.404878	1.65775	2.01159	0.339723	2.46787	2.92382	-2.58312	-0.0734841	1.6849	2.25784	3.54741	1.03882	0.675119	0.362985	-2.50502	-0.828814	0.707635	-2.60514	-0.854278	-0.188418	0.264137	1.52731
CLEC6A	-3.8922	-4.46635	-4.65695	-4.54985	-3.24179	-3.24554	-3.566	-3.47793	-3.22629	-3.9409	-2.44399	-3.63855	-1.88353	-4.0083	-2.78931	-3.35347	-3.19042	-4.1184	-2.53189	-2.25513	-2.93761	-3.47844	-5.46167	-4.05137	-3.58312	-2.86866	-4.49971	-3.42866	-5.22776	-3.45082	-4.08398	-2.64585	-3.24198	-3.13756	-2.74126	-3.78956	-3.72612	-2.30389	-3.92091	-2.77244
CREBBP	-2.3897	-2.50858	-1.96889	-1.55913	-2.25644	-2.14019	-2.02684	-2.26018	-1.46333	-1.98154	-1.91636	-2.37552	-1.4965	-1.79949	-2.0246	-2.14878	-1.77292	-1.81542	-1.54777	-1.44778	-2.2214	-2.12645	-2.32418	-2.01895	-2.45384	-2.51872	-2.44386	-2.57718	-2.32654	-2.3546	-2.18216	-2.84867	-1.44844	-1.98229	-1.52714	-2.66404	-2.42746	-2.17516	-1.72361	-1.91362
CTSH	2.40984	2.89053	3.24073	2.50209	2.81513	2.96273	3.00907	2.57038	1.62034	2.75181	2.37569	2.77181	2.44725	2.4119	2.50039	2.75353	2.31932	1.97044	2.64649	1.42434	2.48625	2.66863	2.81258	2.70351	1.53971	2.44617	2.87578	2.25235	2.95156	2.68909	2.22508	3.281	2.15946	-0.36818	2.02639	0.663883	3.03835	2.98741	1.77809	3.00514
ITGAL	2.10188	1.36994	2.49702	2.09807	2.52839	1.85217	2.18135	1.32768	2.11194	2.37983	2.17034	2.27246	2.33131	2.424	2.24571	2.07239	2.5401	2.1925	2.11239	2.77276	2.55767	2.19622	2.21709	2.79639	2.68073	2.2188	2.26359	2.34355	2.07333	2.04655	2.43462	2.82375	2.12025	-0.37783	2.64416	-0.856687	2.24105	3.02666	1.96047	3.11682
FCER2	2.72286	-3.38543	2.23787	1.69613	-0.276828	2.60602	1.83648	1.72185	0.205049	0.555932	1.21255	2.21765	1.01297	0.495587	-0.107309	2.37644	1.64835	2.21679	2.28671	2.25265	-2.83807	3.19063	3.61379	2.31415	1.68249	3.05882	2.63876	-2.06958	2.70818	1.80754	2.43752	-0.537675	1.47683	-2.42707	3.1187	-1.49412	2.17547	-1.60198	-0.124254	1.87093
NFATC4	-1.9899	-3.1781	-1.88436	-1.65534	-2.63275	-0.562013	-2.00376	-1.58735	-1.74712	-1.81804	-1.20695	-1.89132	-1.4194	-3.10615	-2.26636	-0.38684	-2.04933	-2.40356	-1.48017	-1.00721	-1.28553	-1.49755	-1.42606	-2.2254	-2.93926	-2.06536	-0.736414	-0.643882	-2.60098	-1.56061	-2.03729	-1.71861	-1.62531	-0.967642	-2.34072	-0.0106009	-1.92703	-1.10645	-1.34426	-2.90019
AMICA1	2.07248	-0.506794	1.84776	0.90115	1.80216	1.27326	1.48928	-0.0528012	1.83653	1.15033	1.57578	0.602853	0.866693	1.11353	1.24699	0.952538	1.80957	0.89525	1.19106	1.49305	0.706244	1.02518	0.714238	0.698646	0.181749	1.86618	1.08999	0.921223	1.07601	0.655541	1.54	0.729468	0.822666	1.06121	1.67827	-0.318268	1.4293	1.1344	1.05321	1.62395
PSMB7	1.27199	1.67438	1.45099	1.1204	1.49298	1.68448	1.63122	1.37669	1.02279	1.22457	1.25501	1.41952	1.03172	1.49767	0.919718	1.69678	1.06683	1.53171	1.47206	1.27624	1.60597	1.2609	1.33792	1.36417	1.25451	1.3733	1.42853	1.84219	1.76492	1.63811	1.71522	1.09936	1.18204	1.56287	0.968024	1.95067	1.65308	1.0466	1.24694	1.07369
MS4A2	-5.28451	-5.99686	-4.96889	-4.08036	-4.91695	-3.61751	-4.566	-4.3687	-4.06123	-4.47855	-3.78004	-4.90985	-2.98306	-5.2386	-3.69445	-5.06716	-3.57289	-4.64196	-2.80974	-3.67016	-4.15999	-3.81947	-4.46168	-4.70344	-4.41319	-3.73373	-2.91475	-3.59467	-5.31522	-3.69409	-4.0465	-4.25466	-3.97894	-0.982288	-4.80014	-3.34211	-3.81539	-4.72535	-3.946	-4.90019
C8G	-3.85825	-3.11151	-3.96889	-3.37582	-3.56737	-2.95008	-3.75864	-4.14631	-3.22629	-3.283	-2.66638	-3.21324	-2.20546	-3.47961	-2.5333	-2.94283	-3.09485	-3.43251	-2.92948	-1.79571	-2.74496	-3.47844	-3.82941	-3.11849	-2.8552	-3.25568	-3.01972	-3.78229	-3.24914	-4.17951	-1.34322	-3.05303	-2.62531	-1.84211	-2.47823	-2.54856	-3.58862	-2.86029	-3.77889	-3.3883
IL4	-4.37763	-5.0375	-3.57894	-3.60643	-4.87115	-4.89761	-4.70802	-4.46181	-3.98528	-3.76032	-3.58149	-3.90985	-2.35131	-3.98484	-3.45345	-3.11111	-3.40297	-4.18253	-3.07533	-1.86282	-3.49703	-4.81947	-3.82941	-3.70345	-4.1908	-3.7862	-4.10378	-5.25177	-3.79166	-3.50144	-4.37771	-5.25465	-4.3415	-3.50953	-2.80015	-3.92706	-4.28251	-4.53271	-4.49348	-4.48515
REL	1.6336	2.15655	1.03963	1.49622	0.86271	0.935274	1.55553	2.01428	1.80546	1.02257	1.37536	1.51988	0.886352	1.36303	1.57675	1.3361	1.31237	1.32958	1.51792	2.74204	-0.0867549	1.62457	1.71224	1.44193	2.72749	1.60993	2.86015	0.511303	1.83896	1.27334	1.76151	2.01399	2.58414	-0.457447	2.3462	-0.271726	1.4414	1.63721	1.22533	1.73723
TNFSF4	-1.72993	-1.02724	-1.82687	-1.04409	-1.75741	-0.31839	-1.68336	-2.34634	-1.67077	-1.43275	-1.0313	-1.023	-0.746025	-1.27016	-1.6814	-0.725178	-1.37462	-2.04951	-0.838757	-1.39716	-0.756281	-1.15651	-1.47073	-1.74262	-1.81494	-1.16605	-1.19305	-1.36726	-1.37859	-0.789163	-1.34891	-1.56537	-0.689445	-2.38754	-1.71269	-1.78957	-1.52449	-1.10645	-1.23586	-1.5258
CD40LG	0.20332	-3.62763	0.517422	-0.339397	-0.249101	-0.950083	-0.0721455	-1.59172	-0.573716	-0.0951304	-0.0507807	-0.114989	0.445779	-0.559663	-0.879626	0.458905	1.02383	-0.00897312	-0.78443	1.32982	1.60818	-0.422585	0.193666	0.549889	-1.64061	0.15935	-0.403345	-0.742768	-0.0344589	0.17703	-0.410067	-1.42685	-0.594288	-2.01203	0.620502	-2.66404	0.0750364	-1.07328	-0.576766	-0.222542
HLA-DRB3	5.76482	5.55442	4.98098	5.11457	5.41519	5.53637	4.76953	4.62965	5.03986	5.06479	5.501	5.33611	5.09111	5.26159	6.55377	4.64481	5.51039	4.33835	5.05187	6.91635	5.07461	5.37282	5.56158	5.81288	5.76291	5.38863	5.43971	4.74594	5.17756	4.5682	5.72993	6.8779	6.41384	3.91327	6.40716	4.27896	5.25721	5.95764	4.97391	5.28798
IL12RB1	0.715479	0.382032	-0.0753301	-0.29222	-0.0816187	0.0252162	-0.078161	0.206203	0.467408	0.30365	0.118946	0.36016	0.247233	0.208164	1.19926	0.281918	0.502393	0.84084	-0.203656	1.87928	1.38174	0.600063	0.646838	0.993019	0.817757	0.398489	0.528483	0.148441	0.0290662	-0.938112	-0.374806	0.98946	0.632482	-0.967642	1.45093	-2.34211	-0.28517	1.33919	-0.00410332	0.549488
CREB5	-2.64066	-3.62763	-3.69759	-3.25029	-3.11626	-2.46975	-2.85175	-1.02886	-3.20459	-2.43275	-1.80389	-1.1605	-0.890946	-3.69111	0.773298	-2.72233	-3.38025	-3.73508	-2.00787	-2.00721	-2.3187	-3.40443	-3.13976	-2.92584	-3.49566	-2.4118	-2.11828	-3.46037	-3.56034	-2.98687	-3.08398	-2.00674	-2.68944	-2.84211	-2.63023	0.46524	-2.58862	-2.46662	-3.19393	-3.19565
CD276	-1.43903	-2.13888	-1.61742	-1.81288	-1.65198	0.742112	-1.01911	-1.98788	-1.35779	-1.11987	-1.19114	-1.16421	-1.4194	-1.08729	-1.5993	-1.41181	-1.42025	-1.03094	-1.33071	-0.00721454	-0.575041	-1.704	-0.452697	-1.35093	-2.20808	-1.86866	-0.0472015	-1.06958	-1.44486	-1.70889	-0.374806	-0.259181	-0.328698	0.380281	-1.1563	1.36202	-1.56908	-0.903357	-1.68086	-1.45051
MAPK8	-1.26771	-1.9094	-1.05869	-1.15929	-1.26753	-0.910555	-1.06218	-1.26367	-1.38194	-0.905275	-1.07778	-1.14945	-1.85423	-1.23514	-1.8176	-1.4349	-1.34683	-1.24109	-1.08303	-1.00721	-0.976781	-1.21857	-1.58394	-1.14448	-1.64061	-1.24647	-0.864998	-1.12567	-1.08161	-1.3488	-0.905643	-1.35742	-0.609718	-0.213295	-1.1563	-0.605149	-1.1851	-1.32326	-1.33181	-1.39299
ITGA5	-0.292999	-2.01704	-0.0837228	-0.801829	-0.413771	0.343062	0.216997	-1.38761	-0.731525	-0.165966	-0.333566	-0.717985	-1.35643	-0.238601	-1.15389	-0.906889	-0.344076	-0.910649	-0.720027	-0.255142	-0.167538	-1.01212	-0.434886	-0.838381	-1.52784	-0.469627	-0.518822	-0.251781	-0.600984	-0.604896	0.0943565	-0.21465	-0.641082	-0.284116	-0.225251	1.84903	-0.328319	-0.461252	-0.946	-0.583621
MAP4K2	1.31353	0.913362	1.11491	0.959976	0.855066	1.29784	0.888298	1.56203	1.11948	1.09765	1.51684	1.34461	0.808349	1.31776	1.2774	1.31965	0.684493	1.01177	1.18706	1.32982	0.821087	1.44105	1.26623	0.831268	1.00933	1.33389	1.25798	0.174483	1.31413	0.838405	1.27635	0.903186	0.523548	-0.789644	1.28021	-0.391024	1.26846	0.309636	1.66612	1.44558
TXNIP	4.8017	2.28004	4.32454	4.31893	4.16734	3.80612	3.85698	4.09788	4.66347	4.05396	4.3042	3.95721	4.41894	4.40747	4.71679	4.20271	4.74136	3.62277	3.99659	4.70775	4.6495	3.95465	3.74777	3.77199	4.33257	4.4568	3.84645	4.12676	3.46079	4.04586	5.3133	3.7343	3.92392	5.32037	5.42866	6.4435	4.20343	3.71016	4.11156	4.29392
CREB1	1.08508	0.6873	0.867484	0.900304	0.91675	0.664263	0.952652	0.743299	0.941204	0.900403	1.01118	0.845035	0.788752	0.816681	0.806114	0.839726	1.26	1.01267	0.762397	0.853382	0.483852	1.09381	0.939193	0.483547	0.586802	0.889363	0.896215	0.695237	0.698791	0.936753	0.622288	0.386302	0.652022	0.309891	0.441426	0.492461	0.83092	0.74341	1.29056	0.951322
MAP3K1	1.85759	1.16581	1.62897	1.6932	1.53983	0.926812	1.80741	1.97855	1.37587	1.24144	1.34654	1.36531	1.5651	1.50546	1.42052	1.20037	1.6141	0.790574	1.57343	1.06679	1.14682	1.23074	1.52359	1.12219	0.851506	1.35069	0.859689	1.07982	1.23263	1.53591	1.79931	0.53975	0.664903	-0.0501045	1.16562	1.0364	1.488	1.202	1.69583	1.20367
IL18	-0.626309	-0.12513	0.231118	-0.388169	0.74815	1.86488	0.946739	-0.863555	-0.719937	-0.0906776	-0.122062	0.151029	0.199139	-0.28083	-0.704326	0.670523	0.0975086	-0.215704	-0.248378	-0.473782	0.310316	0.880964	1.33921	0.20687	0.37398	-0.00970822	0.990451	0.632741	0.840853	0.230359	-0.129784	1.76881	-0.194681	0.447395	0.509696	-1.63429	0.532397	1.3995	-0.180838	1.02703
CX3CR1	-1.65516	-3.28415	-1.71835	-2.82402	-1.89387	-2.06111	-2.02684	-2.89838	-2.09077	-0.537934	-1.64469	-2.68037	-1.48523	-3.71022	-0.917395	-2.46309	-1.63206	-2.64197	-1.67572	-2.34824	-2.42304	-2.18721	-2.80633	-3.38152	-2.3543	-1.15738	-0.45302	-1.3156	-2.0391	-2.50144	-2.73199	-2.32866	0.900971	-2.6901	-1.92569	-1.9636	-2.05709	-2.10645	-1.92091	-1.50027
PVR	-2.26215	-3.16679	-2.18302	-2.2132	-2.01317	-1.40729	-2.29921	-3.0833	-1.69325	-2.6254	-2.08142	-2.13848	-1.72931	-2.86222	-1.94443	-2.3801	-1.7292	-2.22412	-1.88173	-1.25514	-1.63644	-2.49755	-2.21376	-2.42334	-2.96841	-2.37116	-1.79344	-2.03336	-2.71532	-2.6223	-2.55055	-1.25467	-2.19468	1.086	-1.86156	-0.330142	-1.97766	-1.60198	-2.47511	-2.23723
MAPK14	1.74546	1.25738	1.73775	1.53325	1.50008	1.65038	1.5208	2.12148	1.69582	1.61846	1.34383	1.68647	1.38872	1.74965	1.4423	1.61541	1.67435	1.25436	1.35663	1.96403	1.65591	1.5263	1.74484	1.53085	1.56662	1.50057	1.58887	1.32041	1.67629	1.34315	1.86223	1.43882	1.58244	1.87264	1.77222	2.08862	1.46844	1.54943	1.3198	1.64126
MASP1	-4.37763	-5.58182	-4.61742	-4.74779	-5.11626	-4.042	-5.75864	-4.78374	-4.57024	-4.57477	-3.60225	-4.86094	-3.15101	-4.10615	-3.95225	-4.15643	-3.70782	-5.8346	-3.29007	-2.25513	-3.49703	-4.33404	-5.7836	-4.92583	-5.12368	-4.84064	-3.88966	-4.86475	-5.50786	-4.3088	-4.63146	-6.25464	-3.5639	-3.34906	-4.80014	-5.24897	-4.61509	-4.94774	-5.38657	-4.70088
BAGE	-4.11459	-6.16678	-4.61742	-4.83525	-4.78369	-5.58948	-5.75864	-2.8662	-3.36379	-2.78889	-2.37986	-4.72344	-1.59604	-3.96176	-2.21843	-2.6342	-3.47336	-4.88708	-2.00056	-1.93321	-2.25311	-2.89347	-6.78358	-4.92583	-3.02853	-3.01752	-5.04719	-6.63026	-6.73024	-3.28643	-4.42501	-5.57658	-3.24198	-3.13756	-2.86155	-3.92706	-3.53709	-4.83226	-3.82469	-5.56761
CYFIP2	2.28201	2.27408	2.00206	2.0641	2.37172	1.3647	2.03763	2.09311	1.4975	2.35597	1.85623	1.80629	1.59062	2.71358	2.15536	1.60865	1.81635	1.63183	1.9	1.17112	1.13768	1.74124	1.83661	2.13395	1.75561	1.90703	1.59554	2.55309	3.68917	2.06624	2.12957	1.40497	1.92526	-0.608314	1.61206	0.663883	2.21169	1.42439	2.01309	1.6942
IL13	-5.28451	-5.91885	-5.82687	-5.13481	-6.54921	-5.58948	-5.56599	-4.19878	-6.6857	-5.62539	-3.40699	-5.18287	-2.87615	-6.03214	-3.64292	-4.58173	-4.79528	-5.94152	-3.36313	-3.93319	-3.6575	-4.0825	-6.19863	-4.92583	-4.26119	-3.73373	-5.94027	-6.14485	-5.61478	-4.13887	-5.08397	-5.11715	-3.97894	-3.89655	-4.57775	-5.24897	-4.24069	-5.94773	-5.53096	-6.65507
SPINK5	-4.47716	-5.46634	-5.24191	-4.83525	-4.78369	-5.48257	-4.70802	-3.59611	-4.1414	-4.2233	-3.26783	-4.68037	-1.89095	-4.29518	-3.15389	-3.90366	-3.95398	-5.24964	-2.64123	-2.55469	-3.49703	-3.86838	-5.46167	-5.05136	-3.82823	-3.49669	-1.26382	-5.25177	-5.40833	-3.95124	-4.80834	-4.66969	-3.06141	-2.597	-3.38511	-2.85668	-4.32558	-4.28478	-4.82469	-5.13152
FCGR2A	-1.51634	-2.49436	-2.00033	-1.8409	-0.754808	1.61018	-1.14394	-1.73935	-1.46978	-1.16129	-1.06692	-1.09188	-0.825523	-2.25254	-1.83196	-1.50157	-1.47336	-0.880417	-1.06768	-1.86282	-1.2214	-1.81947	-1.42606	-2.01895	-2.43337	-1.16605	-1.23985	-0.103598	-2.49505	-1.33726	-0.117589	-0.179989	-0.756559	0.216782	-2.17567	0.699361	-0.910547	-0.955285	-1.41695	-0.610689
NFATC3	0.940687	0.0535889	1.11417	0.760005	0.628693	0.4549	1.16786	1.1929	0.670363	0.411169	0.700734	0.550709	0.743959	0.647799	0.308819	0.634385	0.675033	0.266424	1.07658	-0.255142	-0.352649	0.805015	0.298535	0.270553	0.667176	1.06809	0.260787	0.590811	0.53026	1.08244	1.11517	0.0121207	-0.315987	-0.488474	-0.0100826	0.380351	1.15064	0.455971	0.826589	0.817607
CFI	-1.87513	-3.82694	-1.56949	-1.84657	-2.33977	-0.97705	-1.00758	-2.01115	-0.882667	-1.03187	-1.53087	-1.40151	-1.56605	-2.11886	-1.94443	-1.39361	-1.04933	-1.17436	-1.5965	0.10241	-0.636442	-1.71514	-1.77239	-1.81037	-2.4132	-1.73373	-1.32979	-1.06348	-1.43871	-1.74656	-2.03729	-0.762812	-0.978952	-1.69011	-0.861559	0.485704	-1.74062	-1.49929	-1.47511	-2.10049
DMBT1	-4.11459	-4.80923	-5.07198	-4.28066	-5.22729	-4.8305	-5.6591	-5.25322	-3.68572	-4.90918	-4.25134	-4.41028	-3.93627	-4.44718	-3.80339	-4.3187	-3.79528	-4.02726	-4.17049	-2.34824	-3.28553	-5.02592	-4.61368	-4.42334	-4.77576	-4.45362	-4.22407	-4.86475	-6.31521	-5.84936	-5.16198	-6.25464	-2.97895	0.46909	-3.57776	-3.78956	-4.56262	-4.94774	-4.77889	-5.40715
BCL2	2.37146	3.09956	1.03963	4.28563	0.633667	1.50204	1.05055	3.48135	3.93113	2.92864	3.4015	3.00427	3.97496	2.96916	4.4633	1.86452	2.28197	1.66067	2.97022	3.8946	3.54044	1.58311	0.724181	1.14562	3.31359	2.58432	3.56864	3.23668	0.949213	2.66669	1.14787	2.03995	3.12142	0.506289	3.28465	0.950666	0.851609	2.90504	3.13904	2.36207
IFNG	-3.37763	-3.79175	-2.41748	-2.53147	-0.681328	-1.82233	-2.35655	-2.81412	-2.36379	-3.283	-2.04544	-2.46405	-0.932438	-2.93904	-2.10949	-2.64493	-2.39156	-2.7716	-1.71703	-2.08521	-2.10111	-2.03986	-3.42606	-2.36106	-2.20808	-2.75973	-1.79344	-1.9188	-3.79166	-2.22134	-2.04651	-1.41672	-1.39399	-3.50953	-2.34072	-2.85668	-2.56262	-1.38297	-2.70207	-0.16323
KLRD1	-3.35378	-4.84486	-3.38393	-3.81288	-3.03826	-2.57569	-3.15661	-4.5274	-3.51579	-3.67786	-2.91636	-3.55838	-3.42477	-3.83051	-3.69445	-3.80413	-2.20034	-4.24965	-3.03001	-2.55469	-2.53551	-4.0825	-3.97625	-4.11848	-4.77576	-2.92638	-4.49971	-3.63029	-4.22776	-3.69409	-2.70255	-4.32866	-2.97895	-2.6428	-3.80015	-3.44164	-3.30389	-3.83227	-3.89625	-3.7971
TBX21	-2.01773	-4.28414	-1.80451	-2.70597	-1.49177	-1.69748	-0.398583	-2.47793	-2.06123	-2.70483	-1.53087	-2.04673	-1.37192	-2.79949	-1.72762	-2.4822	-1.57289	-2.60854	-1.46501	-0.862823	-1.28553	-2.12645	-2.22902	-2.20702	-1.99816	-1.79962	-2.39009	-1.96354	-2.95768	-2.50144	-1.13224	-2.1672	-2.19468	-2.38754	-1.52714	-2.249	-1.60843	-1.99355	-2.39519	-1.59439
EPCAM	-4.37763	-5.4119	-4.87267	-3.83525	-3.94041	-3.58949	-5.39607	-3.97639	-3.77883	-4.78889	-3.64469	-4.68037	-2.76294	-4.85157	-3.8611	-3.92966	-3.65233	-4.94152	-3.06006	-2.08521	-2.83807	-4.6389	-5.61367	-4.11848	-4.12368	-3.45362	-4.16267	-2.39763	-4.92291	-4.13887	-4.74694	-5.11715	-3.82694	5.15434	-2.57776	-4.07907	-4.46308	-5.21077	-4.13503	-5.40715
CD34	-2.33032	-3.37237	-2.29549	-2.29609	-2.80506	-2.16065	-1.566	-3.05885	-2.36379	-2.2932	-1.94922	-2.20559	-1.6835	-2.36918	-2.09211	-2.73374	-1.64554	-2.33819	-1.77817	-1.50025	-2.10111	-2.49755	-2.46168	-2.48844	-3.05956	-2.61035	-1.92746	-2.18404	-3.10577	-2.20027	-1.84809	-2.022	-2.06141	-2.5526	-1.83053	1.42695	-2.13157	-1.99355	-1.866	-2.56762
CD4	1.53246	0.14155	1.77814	1.00238	1.78124	2.04434	1.92585	0.234921	0.77371	1.0591	1.15109	1.31565	1.04733	0.922821	0.248698	1.26483	1.65524	1.0602	0.921788	1.21246	2.02817	1.14708	1.26623	1.61976	0.53062	1.37479	1.25517	1.30517	1.42117	1.28272	1.99789	1.51484	0.895516	-0.910498	1.04533	0.274556	1.78294	1.34534	0.705932	1.67863
TNFRSF10B	-0.365657	-0.942788	-0.984524	-0.620933	-0.837729	-0.25651	-0.554774	-0.311616	-0.619632	-0.671201	-0.780039	-0.77348	-0.488044	-0.715039	-0.107309	-0.618263	-0.970858	-0.821789	-0.477636	-2.00721	-0.802451	-0.617842	-0.260052	-1.24402	-0.0912693	0.0882669	-0.714218	-0.54283	-0.674985	-0.675804	-0.974356	-0.565366	-0.534167	-0.478058	-0.712696	-1.09926	-0.842501	-0.0288883	-0.616499	-0.784719
PAX5	2.09648	2.38059	1.55683	2.52888	1.57903	1.63339	1.81554	2.39035	2.47625	2.36693	2.14487	2.43765	2.25566	2.31451	2.55347	2.09955	1.57249	2.23838	2.31333	2.33357	0.660175	2.61959	2.04532	2.06473	2.13112	2.12957	1.9061	2.07638	1.73666	2.14807	1.9448	1.31822	2.27108	-3.78963	2.13255	-2.11972	1.651	1.41273	2.5405	1.51422
TAPBP	2.98665	2.17501	2.99131	3.09715	2.896	3.23681	3.03647	2.55858	2.96682	2.81161	2.83322	3.02516	2.9409	2.66991	2.97771	3.21602	2.83862	3.53514	3.30984	3.5409	3.3933	3.42275	3.08405	3.1625	3.02097	2.99273	2.94802	2.63883	2.79558	2.76968	3.1357	3.08429	2.86932	2.66039	2.83526	2.04101	3.01669	3.14677	2.83006	3.26061
CXCL1	-1.54981	-3.52293	-3.11263	-2.91639	-2.90537	-2.17099	-2.566	-2.95367	-1.88698	-2.6254	-2.38885	-2.42798	-1.89095	-3.04422	-2.00821	-2.24341	-1.0227	-1.82819	-1.95749	-2.00721	-1.79077	-1.14894	-0.846976	-2.28199	-2.09127	-2.39134	-2.79344	-3.02148	-1.44486	-1.40191	-2.80834	0.909235	-1.65702	0.77804	-2.13719	-3.16154	-2.512	-2.05698	-3.03742	-2.42626
C2	-0.989899	-1.97696	-0.88436	-0.898614	-0.0767365	1.71288	-0.287551	-1.78374	-0.652298	-0.606204	-0.996531	-0.250164	-0.995004	-1.61261	-1.58707	-0.80413	-0.802821	-0.726089	-0.492929	-0.554701	-0.733739	-0.856001	-0.535686	-0.677917	-1.307	-1.16605	0.381642	0.0393008	-1.1453	-0.929421	-0.00998015	0.780958	0.358917	-0.619719	-1.25584	0.0819112	-0.755268	0.374176	-1.01071	0.631474
FYN	1.98519	2.61293	2.43757	2.02351	2.32791	2.24437	2.15253	1.00488	2.49957	1.96225	2.14953	1.76062	2.12936	1.71111	1.72876	1.86499	2.65283	1.7822	2.03453	3.0532	2.68653	1.75644	2.12403	2.77864	1.15497	1.87782	2.37	1.7774	1.33672	1.67775	2.55874	2.00743	2.43796	0.279518	2.73382	1.73684	2.05419	2.39802	1.57811	2.93058
BIRC5	-0.684607	1.0906	-1.50946	-1.15226	0.0221491	0.167448	-0.396076	-2.08948	-1.12603	0.0287271	-0.479555	0.19795	-1.08147	0.314806	-0.326069	-0.756824	-0.132322	0.157313	-1.10244	1.39591	0.643051	-0.141404	0.277082	0.26727	0.520165	-1.07348	0.394466	0.0894381	-0.408339	-1.0467	-0.544006	1.00461	0.260513	0.309891	-0.18545	-2.60514	-0.874123	0.536064	0.430563	-0.117865
ADA	0.614836	-1.49083	0.671975	-0.307775	1.18481	1.76603	0.230039	0.774252	-0.231765	0.443765	0.0188441	0.108683	-0.580966	0.630814	1.24272	-0.0743956	-0.279587	1.35803	-0.571929	0.417283	1.0784	0.818598	1.00918	0.799806	0.249768	-0.0613094	1.11964	1.76374	1.10157	-0.286432	-0.573685	0.4678	0.839807	-1.69011	0.130578	-0.725443	0.345983	-0.352805	0.820093	0.433705
CD7	0.0991839	-1.70736	0.393504	0.0351128	0.509309	1.18782	0.0669942	-1.72485	0.248952	0.253748	0.137846	0.0523451	-0.113648	-0.0472574	-0.362074	0.227089	0.7834	-0.340472	-0.445045	0.983262	0.97271	-0.325487	-0.0121245	1.24742	-1.34472	0.386688	0.514454	-0.180732	-0.0321414	-0.955653	0.441231	-0.137802	0.117909	-1.07344	0.848497	-2.92707	-0.418694	0.251921	-0.470551	0.512335
CTCFL	-4.24012	-5.77447	-6.2419	-5.02789	-5.47883	-4.8305	-6.10656	-3.56135	-4.74712	-4.43275	-2.94259	-4.72344	-2.12454	-4.35408	-2.8611	-3.73374	-3.67981	-4.88708	-2.5965	-2.67017	-4.28552	-4.02592	-5.61367	-5.34087	-4.05955	-3.4118	-4.94028	-5.49278	-6.73024	-4.66494	-5.52454	-4.87614	-3.14887	-2.95314	-3.06319	-3.54856	-4.08457	-5.21077	-5.38657	-6.07011
CTAGE1	-4.76095	-5.91885	-5.12643	-5.13481	-5.87114	-5.28992	-5.24407	-3.72485	-4.10076	-4.11082	-2.69955	-4.86094	-2.15101	-5.18415	-3.247	-4.3187	-4.52226	-4.88708	-2.13007	-3.25513	-4.42302	-4.02592	-5.7836	-4.92583	-4.05955	-4.08165	-6.42568	-6.36723	-5.85579	-4.02339	-5.24444	-5.11715	-3.82694	-3.42707	-3.57776	-4.24899	-4.72612	-5.94773	-5.07845	-5.07012
NFATC1	0.227232	0.865945	0.526273	0.541959	0.351642	-0.298411	0.876942	0.433272	0.19284	0.944458	0.702851	0.397073	0.962412	1.02313	0.738503	0.235886	0.630978	0.787438	1.14157	0.884408	0.0494494	0.456028	0.533799	0.792974	0.861892	0.413107	0.549275	0.496927	-0.323708	0.92482	0.603257	-0.437042	-0.534167	-2.38754	0.376429	-0.664043	0.854023	0.6743	1.20553	0.389311
MAGEC1	-5.37762	-5.70735	-6.12642	-5.13481	-5.41171	-6.28992	-6.10656	-4.95366	-4.94875	-5.04043	-4.18721	-5.12397	-2.29119	-5.29518	-3.95225	-4.12605	-4.02269	-5.73507	-3.4011	-3.93319	-3.9376	-5.55643	-5.46167	-4.26287	-4.49565	-4.21915	-4.94028	-5.9522	-6.99327	-4.17951	-6.16197	-5.76922	-5.14884	-3.59699	-4.3851	-4.92705	-4.46308	-5.21077	-6.60895	-6.19564
CCL22	-1.1297	-3.80924	-0.78248	-1.52691	-3.03826	0.974509	0.882115	-3.74421	0.000778932	-2.56239	-2.54085	-2.03991	-1.23819	-3.38445	-3.15389	-0.458355	1.10357	-0.966011	-0.00238662	0.187801	-0.555142	-1.46898	0.437973	1.00292	-3.15685	-0.971234	-2.3726	1.8316	0.462847	0.500164	-1.85617	1.06726	-2.56391	-0.882753	-0.430925	-4.07907	-0.973373	0.517134	-0.528592	-1.07388
TP53	1.02609	1.46393	1.29077	1.24956	1.31062	0.844493	1.06972	0.969659	0.791362	1.33791	1.0349	1.40334	0.721029	1.66227	1.09309	1.08014	0.704559	0.84084	0.974633	1.88441	1.03967	0.921092	1.21779	1.31097	2.07509	1.06439	0.983678	1.0743	1.16253	0.84981	1.22268	0.339285	0.856747	0.930478	1.12663	0.437495	1.46054	0.998667	0.943063	1.00402
PLA2G1B	-4.96259	-5.77447	-5.91997	-5.51332	-5.34758	-5.28992	-5.86555	-4.99947	-3.62683	-4.73231	-3.46285	-4.90985	-2.80436	-4.93904	-3.38835	-4.54109	-4.17079	-5.32003	-2.97171	-3.0852	-4.28552	-4.1414	-5.46167	-5.34087	-4.26119	-4.45362	-5.04719	-5.78228	-4.73026	-4.60835	-4.74694	-5.25465	-4.14886	-4.59698	-2.86155	-4.07907	-4.78501	-4.83226	-5.25532	-6.84771
FEZ1	-2.42654	-2.79175	-2.03897	-2.35952	-2.2201	-1.46975	-2.2806	-2.5274	-2.87837	-2.02336	-1.63396	-2.3332	-1.38233	-2.24555	-1.95225	-2.11111	-1.79529	-2.11841	-1.2636	-1.44778	-1.59522	-2.33405	-1.82942	-2.15325	-2.56075	-2.04924	-2.03339	-1.82294	-1.98431	-1.70889	-2.152	-2.05303	-2.01959	-1.36818	-1.83053	0.558349	-1.98627	-1.80479	-2.54048	-2.70089
SEMG1	-4.52963	-5.21259	-5.57894	-5.58732	-5.54922	-5.12	-4.98103	-3.59611	-4.36379	-4.18482	-2.95589	-4.55838	-2.18708	-4.72958	-3.22789	-3.66662	-4.09484	-5.32003	-2.61869	-3.25513	-4.04452	-3.72636	-4.97625	-4.60391	-3.99815	-3.25568	-5.5777	-5.49278	-5.73026	-4.55391	-4.52455	-5.57658	-4.3415	-3.59699	-3.68467	-3.92706	-4.41578	-5.72534	-4.97153	-5.48515
POU2F2	1.89539	1.31147	1.62485	2.47138	2.23115	0.974509	2.16701	2.47626	1.95633	1.97398	2.03406	1.89172	1.5329	1.71917	2.3957	1.84644	1.09852	1.89331	1.88922	1.70486	1.70418	1.8911	1.58925	1.42583	0.836838	1.41311	1.12888	1.6588	1.38781	1.44191	1.15291	1.01399	1.33494	-2.46771	1.04114	-2.03955	1.52332	1.6259	1.82102	1.26676
PSMB9	2.79096	1.2039	2.42668	2.56269	3.00306	2.95918	2.76799	2.08079	2.46233	2.52834	2.20099	2.49807	2.51757	2.47379	1.5263	2.22009	2.46642	1.99057	2.40866	2.44182	2.74086	3.28661	2.85165	2.63194	2.73655	2.36129	2.10801	3.19943	2.57237	2.98035	3.03332	2.52866	2.19985	0.926563	2.01148	1.31324	2.86094	2.86228	2.46755	2.86062
TARP	-0.59802	-2.24198	0.545991	-0.937406	0.567639	0.127919	0.541216	-0.675218	0.198958	-0.671201	0.581545	0.521032	0.507732	-0.686376	0.415968	-0.610358	0.984979	-0.667554	0.595287	0.374214	-0.545294	0.153217	-1.10413	-0.574169	-0.423251	0.162814	-0.28821	0.394293	-1.2172	-0.28366	0.481873	-0.5322	-1.06141	-0.221959	-0.0542051	-2.16154	0.829694	0.908155	0.391035	-0.237231
PNMA1	-0.870892	-1.7574	-0.454009	-0.630681	-0.630361	-0.210449	-0.574479	-1.83473	0.281985	-0.721946	-0.533357	-1.06393	-0.305983	-1.11567	-1.29094	-0.837576	0.13742	-1.14212	-0.420467	-0.0653174	-0.108342	-0.709558	-0.613689	-0.603916	-1.04396	-0.529862	-0.196894	-0.488697	-1.27084	-0.686748	-0.781161	-1.11716	-0.689445	-0.596999	-0.0813412	0.869935	-0.569078	-0.54972	-0.097652	-0.414292
BTK	1.24784	0.872129	0.780456	1.38754	0.963319	0.179708	0.963429	1.52105	0.979614	0.802065	0.970462	1.00448	1.57523	1.17275	1.15536	1.4966	0.61693	0.957015	1.25425	0.0486386	0.185771	1.08099	1.72319	0.425831	2.38626	1.0495	1.74321	0.1719	0.868406	0.926018	1.16893	0.336295	0.154903	-1.95314	0.19984	-1.54856	0.989771	1.21548	0.724935	0.890846
ICAM2	0.453572	-1.53016	0.686853	0.214597	0.0815888	-0.572257	0.178833	-0.284783	-0.146563	-0.156628	0.467888	0.234981	0.265697	0.0180609	-0.0685481	-0.040364	0.607014	-0.472043	0.548744	-0.232774	0.00322642	0.216148	-0.391296	-0.444717	1.01679	0.500569	-0.239847	0.400926	-0.649894	0.279915	0.552262	-0.314499	-0.278513	-1.07344	0.0743096	0.61518	0.498844	0.300176	-0.0958958	0.012028
CD99	3.17465	3.47909	2.48912	2.95061	2.37796	3.53025	3.05879	2.59539	3.04927	2.89115	3.19649	2.25176	1.90038	3.11861	3.22614	2.40012	2.32625	2.32742	2.53624	4.16482	2.58034	2.48065	3.04134	2.35493	0.872205	2.30988	3.38518	2.21582	2.57275	0.946229	2.7539	2.93763	3.3609	3.4758	3.52102	4.2135	1.83887	2.5421	2.51372	2.82495
MR1	-0.905142	-1.3213	-0.929029	-0.815661	-1.09966	-1.3533	-1.02684	-0.756451	-1.34587	-1.21843	-0.744992	-1.02637	-0.390196	-1.2248	-1.12709	-1.1	-0.707824	-1.41315	-0.635567	-1.08521	-1.55514	-0.766364	-0.950724	-1.07618	-0.875763	-0.670725	-0.852823	-0.424744	-0.451043	-0.886735	-1.13224	-0.815042	-1.06141	-2.46771	-1.29766	-1.92707	-0.882138	-0.131835	-1.29105	-1.01123
HLA-G	1.07852	-0.510365	1.41987	0.989707	1.57075	1.40006	1.58438	1.24109	0.660053	0.977699	0.993127	0.954974	1.04247	1.05884	0.389917	1.12897	1.27618	0.696768	1.51155	-0.0456886	1.27462	1.16694	0.32491	1.10206	-0.0993066	0.81866	0.255174	1.43148	1.02016	1.77002	2.237	1.15981	0.964864	0.0396256	0.308365	0.722538	2.07814	1.31747	1.45053	1.3421
TNFRSF1B	0.884152	-0.236052	1.14395	0.750649	1.24909	1.44054	1.25418	-0.23086	0.692212	0.63199	0.954559	0.796316	0.617666	1.09438	0.447512	1.54342	1.51381	0.768483	0.797392	1.51304	1.82868	0.743275	1.45001	1.55259	0.2655	1.1419	1.13347	1.16412	0.819197	0.745126	1.34757	1.67843	0.851122	0.0540526	0.867543	0.965313	0.769573	1.36664	0.65678	1.37213
HLA-DRB4	-4.19705	-5.12239	-4.96889	3.29644	2.57334	-3.08048	2.99815	4.18979	-2.81125	1.07207	-3.38885	3.24915	-3.847	-4.72958	-4.26636	-3.95613	-2.92082	1.17981	2.2796	2.89206	-4.15999	-4.6389	-2.46168	2.3726	-4.12368	3.08462	2.71128	3.2829	-5.61478	-4.78523	-5.00997	3.27983	3.92191	0.773688	4.13255	-3.54856	3.13236	2.71699	3.87787	3.41353
OSM	-4.15523	-4.84486	-4.54147	-4.08036	-4.11626	-2.1919	-4.35654	-3.99947	-3.20459	-4.67786	-2.99653	-3.74546	-2.58397	-3.74921	-3.28599	-3.17186	-2.79529	-4.08738	-3.2376	-2.08521	-2.35265	-3.47844	-4.08317	-3.81036	-3.26119	-3.37116	-3.88966	-4.78229	-5.50786	-3.81694	-4.16198	-3.99163	-3.5639	-3.34906	-2.80015	-4.07907	-3.78501	-4.07328	-4.38657	-4.22882
IL24	-4.8922	-5.21259	-5.65694	-4.40898	-4.74187	-4.968	-5.75864	-3.33896	-3.71609	-3.9409	-2.86529	-4.86094	-1.9517	-4.38445	-2.72093	-3.62356	-3.98793	-5.1184	-2.48017	-2.9332	-3.49703	-3.44096	-4.87671	-4.26287	-4.33519	-3.04923	-5.16267	-5.14486	-5.73026	-3.78523	-4.57702	-4.66969	-3.82694	-4.01203	-3.38511	-3.92706	-4.36997	-4.72535	-4.28703	-5.40715
ARG2	-4.24012	-4.77447	-4.91998	-5.19139	-4.03826	-4.70497	-5.6591	-4.82438	-3.87836	-4.18482	-3.60225	-4.48243	-2.54834	-4.61711	-3.47581	-4.12605	-3.95398	-4.94152	-3.20365	-3.44777	-4.04452	-4.1414	-4.69614	-5.05136	-4.77576	-4.08165	-4.94028	-5.78228	-5.50786	-4.50144	-4.87247	-4.66969	-3.44843	-3.20468	-3.47822	-3.92706	-4.84641	-4.72535	-4.31946	-5.65507
MERTK	-0.940224	-1.0145	-0.93509	-0.840898	-0.627978	0.613948	0.436814	-1.60052	-0.976063	-0.704832	-1.45811	-0.938111	-0.75954	-1.30242	-1.76846	-1.19138	0.0354921	-0.53606	-1.09854	-1.00721	-0.646934	-0.160312	-0.291761	-0.874182	-1.51703	-1.45363	-0.883455	-0.279796	-0.791668	-0.986871	-0.956869	-0.197215	-0.25406	-0.113183	-0.845962	0.519178	-0.918767	-0.825355	-1.33181	-0.754217
MX1	3.26334	1.92927	2.04388	1.48273	0.87284	2.49919	1.78825	2.16007	1.39997	1.40566	1.32471	1.48306	1.32132	1.96484	2.23585	2.47447	1.5812	2.30494	1.24429	3.20634	1.05269	4.20289	2.89014	2.23739	2.79409	1.62633	1.97858	1.29333	2.56244	1.41401	2.31825	0.718027	1.7184	0.972856	1.8485	1.84111	1.70817	1.60812	1.5643	1.4337
CD68	1.06973	0.837431	0.829551	0.895218	1.80348	2.84385	1.47771	-0.0258901	0.702296	1.03077	0.854325	1.45556	0.436919	0.387388	0.175236	1.22193	0.986072	1.41128	0.47991	0.756084	1.45716	1.19101	1.52927	1.64021	0.851506	0.718653	1.5607	1.39207	0.741408	0.501772	1.4028	2.75824	1.73071	0.984201	1.33598	1.88542	0.787368	1.97508	0.447522	2.14096
TNFRSF12A	-4.37763	-4.4119	-5.36744	-4.66532	-4.70122	-2.8142	-4.86556	-4.63174	-3.20459	-4.2233	-3.62331	-3.98647	-3.18708	-4.29518	-3.95225	-3.85304	-3.95398	-3.75932	-4.04496	-2.67017	-3.74496	-4.47843	-4.02872	-4.34087	-4.1908	-4.29315	-3.88966	-4.95221	-5.22776	-4.84936	-4.87247	-3.87615	-2.34152	-1.38754	-3.47822	-3.16154	-4.91054	-4.07328	-4.77889	-4.48515
HAVCR2	-1.51634	-1.392	-0.869772	-0.971066	-0.205816	0.132131	-0.313336	-1.72005	-1.4127	-1.32423	-0.446334	-1.1025	-0.902144	-0.953199	-1.4369	-0.862397	-0.888396	-1.09507	-1.04872	-1.5547	-1.16	-0.849849	-1.34899	-0.987244	-1.32573	-0.772905	-0.654884	-0.315596	-1.09606	-0.912195	-0.473927	-0.154529	-0.51952	-2.27507	-1.43092	-1.29481	-0.886162	-0.0610388	-1.4082	-0.241456
IFNAR2	1.78291	0.0143628	2.14359	2.23755	1.94943	1.91341	2.1968	1.62329	2.12806	1.90988	1.83032	1.82882	1.99849	1.6365	1.68027	1.78982	2.24043	2.41162	1.9189	1.73921	2.61478	1.70199	2.06109	2.0562	1.16003	1.94675	2.02961	1.89718	1.85532	1.80624	1.89931	2.17579	2.21307	1.33374	2.1286	1.35832	1.89388	2.35451	2.02484	1.98018
ECSIT	-0.909481	-0.64912	-0.664483	-0.657832	-0.726494	-0.731512	-0.729951	-0.63174	-0.751048	-0.577884	-0.498888	-0.810732	-0.586977	-0.649022	-0.646093	-0.798131	-0.844974	-0.6196	-0.457493	-0.862823	-0.963606	-0.737681	-1.06937	-0.940951	-1.15686	-0.616277	-1.0823	-1.01558	-0.807435	-0.761905	-0.98318	-1.48913	-0.534167	0.0177108	-0.684682	-0.354188	-1.02568	-1.21983	-0.554889	-0.68354
MAF	0.511519	-0.959775	1.32731	1.13845	1.2824	2.12052	1.37358	-0.173949	1.22617	1.26073	1.02393	1.11481	1.59859	1.09369	0.62616	1.48865	1.8736	1.43551	1.25958	1.78925	2.56223	1.11755	1.79381	2.14562	-0.288502	0.849079	1.90699	1.08807	0.84842	0.899435	0.801234	0.575691	1.58921	0.527122	1.46037	1.33971	1.06673	1.40833	0.799482	1.70467
CHIT1	-3.28452	-3.22427	-4.65695	-2.81288	-0.529078	0.177672	0.438219	-2.98788	-2.62683	-3.41038	-2.21093	-2.20559	-1.80436	-3.65364	-2.77537	-2.87813	-3.21032	-2.95547	-1.71703	-1.50025	-2.19038	-3.11165	-3.92563	-1.30135	-3.37367	-3.01752	-1.95322	-3.66682	-3.10577	-3.3088	0.707011	3.25313	-2.90094	-2.95314	-3.29765	-0.249005	-2.94371	1.00838	-3.97153	1.79407
CFB	-2.41415	-3.79175	-2.35927	-2.44293	-1.89387	-0.049142	-1.64714	-2.97639	-2.09077	-2.42152	-2.0313	-2.04673	-1.91343	-3.41548	-3.00008	-2.47261	-1.9624	-2.26693	-2.01521	-1.50025	-1.28553	-1.88088	-1.85288	-2.18888	-2.72514	-2.4118	-1.40779	-2.08186	-2.54704	-2.36628	-2.05578	0.0672623	-1.1716	-1.40717	-1.80016	-1.82274	-2.33655	-1.52149	-2.63934	-2.02573
C1QB	1.59506	-0.610283	1.24392	1.39176	2.81994	3.57057	-0.239571	-0.119197	1.65635	1.18655	1.65937	1.61425	1.2035	0.932094	1.04578	-0.594676	1.34767	0.785344	1.5673	1.22059	0.655913	0.982717	0.0269577	0.227285	0.695327	0.934644	1.21236	3.29808	-0.957677	1.21965	2.55912	2.84337	2.84406	2.33078	0.914086	2.39124	1.73134	2.71165	1.97307	3.37593
BST2	1.67186	0.531047	1.05347	0.744064	1.205	1.97627	1.10731	1.26004	0.889187	0.828167	0.683686	1.17395	0.531509	0.689404	0.755405	1.09553	1.23078	1.08169	0.947508	1.53927	1.73885	1.90026	0.780535	0.930062	0.984833	0.269482	0.528483	1.04919	0.46613	0.645397	0.965008	1.18163	1.23914	-0.121266	0.637246	1.68763	0.813657	1.37718	0.886445	1.40899
IFNA7	-3.45163	-4.99686	-4.27228	-4.22054	-4.54922	-5.28992	-4.86556	-1.31704	-2.77883	-2.43275	-0.573785	-3.5199	0.260685	-3.2386	-0.701029	-1.72803	-3.19042	-4.5545	-0.114221	-2.34824	-2.57504	-2.01212	-4.61368	-4.11848	-1.96841	-1.31227	-4.66017	-4.70429	-5.06729	-1.49502	-3.08398	-4.76923	-3.44843	-3.01203	-2.29766	-3.00107	-2.03013	-3.94775	-3.35262	-4.48515
BATF	-0.509733	-1.15556	0.244588	0.0534913	1.08377	0.461611	0.24778	-1.16577	-0.313582	0.24144	-0.351027	0.145055	-0.115819	-0.144625	-0.605451	0.0538513	0.547528	0.0757081	-0.427797	1.78378	1.51713	0.248048	0.710241	1.38249	-0.968412	-0.179146	0.535447	0.254793	0.256523	-0.280894	0.167938	1.06546	0.619306	-2.34907	0.891002	-2.07908	-0.364354	0.722314	-0.542876	0.495933
LILRA1	-2.45163	-4.43887	-2.83819	-3.6855	-2.42821	-3.50857	-3.19096	-3.74421	-2.5025	-3.43275	-2.52095	-3.37551	-2.19624	-4.2386	-2.61783	-3.44423	-2.41446	-3.53344	-2.56383	-2.55469	-2.88698	-3.36881	-4.13975	-3.30135	-3.45384	-2.04924	-4.35532	-3.25178	-4.56034	-3.33152	-3.68805	-1.93274	-3.14887	-3.59699	-2.02757	-2.92707	-3.64206	-2.80479	-2.89625	-3.58899
AKT3	0.876611	-1.01958	1.11784	0.67056	0.605594	1.26944	1.22353	-0.636255	1.28678	0.445299	1.13236	0.240595	1.46479	0.106719	0.00799993	1.39489	1.36374	0.245252	1.48512	0.992785	0.969279	1.07292	0.386311	1.1879	-0.373669	1.3044	1.29128	1.56446	1.69809	1.08566	1.61792	0.960624	0.366822	0.0323576	1.32568	2.16462	0.936083	0.652161	1.09301	0.779545
LCK	2.52605	2.39043	2.42402	1.93541	2.32821	1.7428	2.11699	1.51852	1.81877	2.39459	2.33328	2.15438	1.96138	3.03286	2.26354	2.00494	2.45462	1.70122	1.66986	2.51304	2.41364	1.91749	1.99035	2.35028	2.19988	2.05696	2.01972	1.54263	1.81727	1.81984	2.08647	0.987555	2.3864	-0.764108	2.12465	-1.44165	2.18653	1.81712	1.72245	2.80614
HSD11B1	-3.5566	-4.30881	-4.07198	-3.6855	-2.69124	-1.64608	-2.53258	-4.8662	-2.84442	-3.45547	-4.03835	-3.24427	-3.93627	-4.32433	-3.92122	-3.85304	-3.38025	-3.37518	-3.45999	-1.50025	-2.38741	-3.77217	-3.49821	-3.01895	-3.82823	-4.01752	-2.94028	-3.52595	-4.02982	-4.72383	-2.05578	-0.11307	-2.62531	-3.27506	-3.38511	0.46524	-4.36997	-1.97812	-4.31946	-1.87372
LCP1	4.49868	4.22787	4.31946	4.31171	4.40446	4.37273	4.28125	4.13793	3.61406	4.4577	4.20436	4.12224	3.31871	4.37356	4.07877	4.29846	4.09104	4.4712	3.84379	5.01281	3.71651	4.10018	4.81199	4.57848	4.10075	4.02449	4.35401	3.79744	4.28724	3.81855	3.96099	4.06906	4.37713	1.36878	4.36768	1.16462	4.16323	4.27464	3.95645	4.52
ATF1	-0.408003	-0.585589	-0.183018	-0.248412	-0.522424	-0.298411	-0.230611	-0.488102	-0.659659	-0.270361	-0.481958	-0.125782	-0.614342	-0.322492	-0.898387	-0.276392	-0.491506	-0.693601	-0.120145	-0.933212	-0.826103	-0.507198	-0.535686	-0.703452	-0.203744	-0.546736	-0.228005	-0.269226	0.119398	-0.325806	-0.680856	-1.21904	-0.826949	-0.608314	-1.08134	-0.494118	-0.26407	-1.00915	-0.416947	-0.330903
IGF1R	0.491913	-1.94762	0.441083	-0.573157	0.0551436	0.542957	0.370637	-1.17559	0.000778932	0.322135	0.0673005	-0.228675	0.192136	-0.555337	-0.29094	0.247532	0.451058	-0.653284	0.442882	-0.0456886	0.260658	0.0549935	-0.157905	0.028352	-0.62312	0.418912	0.156241	0.440096	-0.0888175	-0.138875	0.67792	0.673704	0.358917	1.58291	1.37643	2.15401	0.328726	0.297009	0.222518	-0.376634
MAPKAPK2	0.817455	0.417233	0.975642	1.33655	1.14147	1.19489	0.986668	0.671127	1.44356	1.1966	0.798008	1.15252	0.628082	0.581577	0.484186	1.09069	1.17913	1.23301	0.785821	1.45222	1.3425	0.980993	1.30385	1.16339	0.674265	0.891452	1.13805	1.26695	1.00105	0.808843	0.966154	1.15472	1.3309	0.862432	1.18852	0.722538	0.822314	1.16251	0.720955	1.30129
CCR6	0.0619933	-2.3026	0.724834	-1.04084	0.0888495	-3.12001	1.21043	-0.400999	-0.685721	-0.788896	0.0524358	-0.79629	-0.443735	-0.00978272	-1.74111	-1.24341	0.00345467	0.522939	0.21243	-0.731579	-0.497039	0.143999	0.33273	-0.591943	-0.0912693	-0.351265	-0.747641	-2.14487	-0.922912	-1.20551	0.359835	-0.245677	0.040947	-2.95314	-0.255839	-3.07907	-0.187584	-1.15767	-1.80161	-0.850952
CD5	0.926151	-1.63931	1.21204	0.682417	1.07063	0.797529	1.07515	-0.698639	0.358672	0.207493	0.576936	0.514096	0.458968	0.935172	-0.608537	0.529771	1.30187	0.261913	0.258823	1.29945	2.07521	0.282062	0.494835	1.38855	-0.378551	0.678079	0.373892	0.21017	0.265971	0.593575	1.48827	-0.146141	0.277387	-1.71435	1.12663	-2.07908	0.84919	0.374176	0.0728587	1.56348
IRF4	1.14174	-1.01197	0.841124	0.705845	1.6714	2.17155	1.37725	-0.842532	1.13233	0.805652	0.753769	0.251757	0.945853	0.644042	0.0997234	1.06129	1.56666	0.925988	0.736402	1.82701	4.63847	0.869823	1.16621	1.62618	-0.330457	0.94071	0.846683	1.65326	0.807598	1.00068	1.61573	1.88591	0.671301	1.61245	1.72601	-0.428826	1.0277	1.40833	1.01064	1.13526
JAK2	2.05199	1.49943	2.15291	1.89776	2.06438	2.3376	2.22475	1.48928	2.08357	1.57427	1.83901	1.88546	2.05652	1.38795	1.4564	1.82426	2.27439	1.89913	1.78424	1.91478	2.02817	2.58652	2.39443	2.20858	1.11558	1.91937	2.03618	2.00633	1.98969	1.79055	2.14989	2.35044	2.20206	1.56791	2.78104	1.82781	1.86004	2.49933	1.70895	2.0384
LTBR	-0.913833	-1.90469	-1.00351	-1.20226	-1.07025	0.528649	-0.653112	-2.38381	-0.948756	-0.851552	-1.00687	-0.900555	-1.33099	-1.89465	-1.36207	-1.20719	-0.880404	-0.903876	-0.94342	0.615222	-0.646934	-1.48796	-0.502843	-0.776097	-1.60584	-1.19236	-0.026542	-0.64844	-1.54704	-1.13387	-0.909843	0.324273	-0.367518	2.21998	-0.195297	1.66986	-0.943714	-0.408593	-1.27904	-0.944277
SELE	-2.62631	-5.4119	-3.89613	-3.88105	-4.47883	-2.63172	-3.22615	-4.07102	-3.33994	-3.87816	-2.66638	-3.24427	-2.34111	-3.29518	-2.8176	-2.27639	-3.54736	-3.39404	-2.69918	-2.7957	-3.49703	-2.89347	-3.87672	-4.34087	-4.12368	-2.31227	-4.2882	-4.70429	-3.01145	-3.04201	-5.08397	-2.87615	-3.68943	-4.42706	-3.47822	-3.00107	-3.56262	-4.94774	-4.024	-3.58899
TFE3	-1.79267	-2.11151	-1.98767	-1.48652	-1.69623	-1.44444	-1.97354	-2.33162	-1.5772	-1.68456	-1.89699	-1.86094	-1.4194	-2.02615	-2.64292	-1.54109	-1.06737	-1.84755	-2.29007	-0.500254	-0.838075	-1.78385	-1.51683	-1.51081	-2.04396	-2.06536	-1.865	-1.92985	-1.95768	-2.09935	-2.26582	-1.31921	-1.42096	-1.597	-1.34073	-0.806061	-2.0662	-1.4559	-1.99753	-1.82853
TMEFF2	-4.76095	-5.35943	-6.36743	-5.25028	-5.34758	-5.58948	-6.56598	-3.3687	-4.81125	-4.26282	-2.79191	-4.72344	-2.21473	-5.03215	-3.01638	-3.95613	-4.57289	-4.64196	-2.5531	-2.7957	-4.57503	-3.68197	-5.61367	-5.34087	-4.33519	-4.01752	-5.04719	-5.9522	-5.99329	-4.84936	-5.42501	-5.40665	-4.3415	-3.89655	-3.92568	-3.54856	-4.51199	-5.36277	-4.97153	-5.26276
MAGEA3	-4.96259	-5.35943	-6.01951	-5.51332	-5.01317	-5.38303	-6.10656	-4.49423	-5.02275	-4.90918	-4.09606	-4.59791	-2.10715	-5.35407	-4.61783	-4.12605	-4.33585	-6.05699	-3.65264	-2.55469	-3.6575	-4.55643	-5.61367	-4.42334	-4.1908	-4.08165	-5.4257	-6.36723	-6.31521	-4.50144	-5.3319	-4.57659	-4.14886	-4.59698	-4.57775	-4.24899	-4.66953	-4.94774	-5.69142	-5.65507
CEACAM8	-5.28451	-5.3088	-5.43455	-5.66532	-5.11626	-5.042	-6.10656	-3.78374	-3.87836	-4.90918	-2.71078	-4.86094	-2.15994	-4.80975	-3.32607	-3.80413	-3.95398	-4.83461	-2.7351	-3.25513	-3.35264	-4.919	-5.97624	-5.51079	-4.77576	-4.08165	-5.94027	-6.63026	-6.31521	-3.95124	-5.3319	-4.57659	-3.97894	-3.6901	-3.57776	-4.44163	-5.04804	-5.36277	-5.024	-5.33315
CD79B	3.55271	3.60522	3.70341	5.72496	3.16639	4.28773	3.92447	3.72548	5.56418	3.78035	4.09315	3.71308	4.68251	3.5613	4.63687	4.72634	4.83301	5.18537	4.80588	5.6903	3.26136	4.89156	4.62246	4.89407	3.98958	4.1798	5.08159	5.58494	4.35509	4.64103	3.93955	4.40408	5.24612	-0.802583	5.3411	-0.294809	4.0705	4.72688	4.99425	3.66924
TPTE	-4.11459	-4.52293	-4.30331	-4.19139	-4.74187	-4.20247	-5.10656	-2.97639	-3.31649	-3.52586	-2.14092	-4.18287	-1.31593	-4.2386	-2.17203	-3.09631	-3.35788	-4.59757	-1.84856	-2.25513	-3.49703	-3.2028	-5.7836	-3.98724	-3.53872	-2.37116	-4.49971	-4.49278	-4.56034	-3.33152	-4.12245	-4.05303	-2.44843	-3.01203	-3.47822	-3.44164	-3.66954	-4.83226	-3.97153	-4.90019
TNFSF11	-2.19706	-4.16679	-2.71835	-2.50433	-2.2418	-3.89761	-3.07415	-3.5274	-3.62683	-4.38835	-1.78596	-3.15312	-1.9059	-2.30968	-2.6814	-3.14116	-0.996545	-4.24965	-1.5214	-2.9332	-2.38741	-2.61784	-5.19864	-2.86695	-2.93926	-1.5524	-4.35532	-1.77231	-4.45724	-1.07998	-3.7172	-2.55422	-3.14887	-3.78963	-2.86155	-3.92706	-1.18015	-1.94775	-2.49349	-3.01123
KIR3DL3	-4.96259	-5.52293	-5.24191	-4.70596	-5.41171	-5.70496	-5.6591	-3.51072	-4.4127	-4.38835	-2.94259	-4.68037	-2.4034	-4.98484	-3.00008	-4.62355	-3.95398	-4.83461	-3.04496	-3.0852	-4.15999	-4.26693	-5.08316	-5.70343	-3.88268	-3.6831	-4.94028	-6.14485	-5.73026	-4.3546	-4.87247	-4.40666	-4.82692	-3.89655	-3.21519	-5.24897	-4.72612	-5.21077	-4.6496	-5.19565
IL26	-4.52963	-5.07932	-5.24191	-4.83525	-4.91695	-4.58949	-5.04243	-3.63174	-3.51579	-4.00648	-2.58149	-4.63855	-1.9673	-4.26661	-2.44239	-3.60249	-3.62536	-3.99811	-2.22053	-2.08521	-3.2214	-3.86838	-5.08316	-4.42334	-3.09127	-3.18353	-5.16267	-4.42865	-5.50786	-3.50144	-4.28751	-4.11716	-4.14886	-3.27506	-2.74126	-3.54856	-3.91054	-5.07327	-4.42134	-5.13152
IL23A	-2.94467	-3.6122	-2.78248	-3.23534	-2.80506	-2.53504	-3.17368	-2.97639	-2.61247	-3.34529	-2.04544	-2.62828	-1.72931	-3.44719	-2.5333	-2.61299	-2.46139	-3.64197	-1.88173	-2.25513	-3.04452	-2.49755	-3.49821	-2.98724	-1.59444	-2.03329	-2.03339	-3.17086	-1.97538	-3.20027	-2.152	-3.36714	-2.44843	-3.27506	-1.80016	-4.44163	-2.87812	-3.53271	-3.55007	-2.8869
CD97	1.3728	-0.829167	1.39229	0.944467	1.46256	1.73035	1.73607	1.23986	1.21112	0.900403	1.28499	1.18126	0.727099	1.30354	0.942037	1.08177	1.43513	0.666371	1.04427	0.924766	1.65591	1.14091	1.28113	0.855515	2.34835	1.25981	1.2325	1.85272	1.23648	1.14035	1.96386	1.84337	0.799489	1.61001	1.51876	1.12603	1.35624	1.8703	0.744672	1.96514
ZAP70	1.72671	-1.29335	1.96266	1.1233	1.40323	1.63116	1.7194	0.120473	1.27621	1.73717	1.68261	1.50012	1.66079	1.38795	1.01804	1.54224	1.45817	0.880613	1.15961	1.48632	1.64305	1.42465	1.5041	1.56734	0.51491	1.76041	1.51445	0.596601	0.854695	1.16186	1.89511	0.547527	0.451035	-1.15405	1.52777	-2.29481	1.4502	1.14501	1.23024	2.4274
HLA-B	5.85031	4.39831	5.71331	6.15195	5.85288	6.47416	5.924	4.94347	5.81483	5.84671	5.74715	5.64152	5.82567	5.77885	5.63967	5.77283	6.08538	5.91145	5.49541	5.75957	5.92768	6.10578	5.47038	5.3208	5.12391	5.32281	5.77132	6.19618	5.51425	5.63481	5.70285	6.50306	5.59532	5.14426	5.76415	4.65375	5.47625	6.28237	5.98248	6.14821
CTSL	-0.509733	-0.738429	0.360478	-0.229772	0.596453	1.69733	0.643452	-0.453822	-1.04668	-0.0818131	-0.696756	0.384451	-0.811379	-0.601419	-1.71426	0.198873	-0.566468	-0.523027	-0.819349	-1.21075	-0.615683	-0.321225	0.123277	0.0244686	-0.706605	0.319997	0.659626	0.684403	0.559752	0.136215	0.432963	0.66658	0.558481	-1.02714	-1.34073	1.35462	0.411381	0.184962	-1.22047	0.191974
MARCO	-0.573714	-4.01704	-4.18302	-3.6258	-2.10297	-0.802093	-3.39607	-3.80392	-3.4127	-3.05771	-2.08872	-3.59791	-1.64537	-2.39215	-2.76157	-2.94283	-0.173235	-3.78399	0.284465	-2.55469	-1.9636	-2.02593	-4.46168	-4.05137	-3.37367	-0.293162	-4.16267	-0.464381	-4.40833	-0.560607	-3.84005	-1.45765	-2.97895	-3.01203	-2.38512	0.444481	0.411381	0.565318	-2.28704	-2.51553
PDGFRB	0.0774233	-0.935568	0.520747	-0.00236192	-0.250933	1.88873	0.631216	-0.0972425	-0.623226	0.46358	0.412051	0.344606	0.103466	0.0510628	-0.295907	-0.12418	-0.158662	0.239146	0.585612	-0.189053	0.358321	0.097001	0.922018	-0.220788	-0.617338	-0.114825	1.07732	0.90576	0.0532767	0.642485	1.31735	0.657026	0.127247	0.0612124	-0.28709	3.26669	0.724099	0.21212	0.0380932	-0.0985774
ELANE	-4.76095	-5.25989	-4.50494	-5.02789	-5.01317	-5.042	-4.98103	-5.30981	-4.4127	-4.38835	-4.62331	-4.48243	-3.58397	-4.2386	-4.89085	-4.18746	-3.76554	-4.35656	-4.50063	-2.67017	-3.74496	-4.919	-4.53568	-4.81036	-5.5831	-5.21915	-5.04719	-4.5599	-4.99329	-5.4019	-5.00997	-4.32866	-3.44843	-3.50953	-3.68467	-3.78956	-5.04804	-4.62581	-4.60896	-5.19565
CD19	3.29597	3.09163	3.29595	2.7085	3.43049	2.62071	3.78577	3.09771	3.55567	3.71525	2.8517	3.17724	2.37294	2.81062	3.07949	3.45937	2.99098	3.25493	3.27978	3.04177	3.5329	3.72278	3.25496	3.71981	2.23066	3.25495	2.50266	2.61431	3.37324	2.73457	3.25868	3.26182	2.17755	-2.04241	2.92208	-0.909155	2.9895	2.65526	3.32735	2.82571
MAGEC2	-5.11459	-5.70735	-5.30331	-5.74778	-5.62322	-6.28992	-6.24406	-4.22574	-4.62682	-4.47855	-3.33574	-4.76783	-1.29119	-5.54672	-3.40972	-3.40724	-3.85668	-5.47204	-3.17049	-2.67017	-3.74496	-4.33404	-5.32417	-4.81036	-3.93926	-3.58689	-4.94028	-5.36725	-5.99329	-3.95124	-5.16198	-5.40665	-6.14881	-4.13756	-3.68467	-5.24897	-4.20005	-5.5327	-5.97153	-6.19564
IFIT1	-0.570275	-4.55208	-3.45183	-4.05389	-3.21294	-2.08048	-2.77158	-4.3687	-3.24831	-3.43275	-2.7335	-3.02637	-2.79042	-3.76911	-3.49853	-2.6776	-2.8884	-2.71123	-2.60755	-2.7957	-2.74496	-0.77217	-4.32418	-2.65282	-3.62892	-3.4118	-2.8169	-3.25178	-5.06729	-3.3546	-2.32068	-3.57659	-2.97895	-2.31159	-3.21519	0.274556	-2.43924	-3.40343	-3.30316	-3.07012
TNFSF13	-0.829193	-1.81806	-1.21585	-0.934385	-1.38331	0.115208	-0.925756	-2.09569	-0.678227	-1.15198	-1.04189	-0.825319	-0.66431	-1.64442	-1.21372	-0.421001	-0.290137	-0.322296	-1.40592	0.220591	-0.516147	-0.436347	-0.303834	-0.603916	-0.983209	-0.753187	-0.676179	-1.35231	-1.44486	-1.45705	-0.95253	0.164873	-0.21814	-0.145788	-0.108998	-1.36636	-1.17031	-0.153336	-1.42134	-1.04406
IL12A	-3.66981	-4.95733	-4.24191	-4.31169	-3.5136	-4.16065	-4.39607	-4.25323	-3.77883	-4.26282	-4.42537	-4.55838	-3.34111	-4.80975	-4.61783	-4.50156	-3.65233	-4.78398	-4.07533	-2.44778	-3.28553	-5.02592	-5.08316	-4.70344	-4.99815	-4.54108	-4.84074	-4.09424	-4.92291	-3.91648	-3.7172	-3.8217	-3.68943	-3.27506	-3.06319	-3.249	-4.46308	-4.00915	-4.38657	-3.92716
ISG15	0.465349	-2.50858	-0.829695	-1.12101	-0.403547	-0.112514	-0.745822	-1.46181	-1.33995	-1.24788	-1.12206	-1.07087	-1.09425	-1.2844	-1.79634	-0.780283	-0.553701	-0.799618	-1.06768	-0.700552	-0.545294	0.769489	-0.817829	-1.45552	0.233861	-1.1317	-1.14031	-1.53437	-2.68587	-1.67944	-0.320681	-0.801807	-1.14888	-0.541716	-0.800159	-0.318268	-0.559407	-0.544029	-1.30721	-0.742194
C6	-3.64066	-5.07932	-4.07198	-3.81288	-4.87115	-3.56201	-4.20845	-3.23942	-3.27068	-3.70483	-2.35322	-4.03991	-1.68996	-4.51277	-2.6814	-3.4822	-3.85668	-5.1184	-2.30799	-2.7957	-3.28553	-3.3001	-4.53568	-4.18887	-3.72514	-2.75973	-4.42571	-3.82293	-4.61478	-2.73894	-4.47392	-3.62239	-3.34151	-3.6901	-2.9928	1.80084	-3.56262	-3.83227	-4.2243	-4.5258
LILRA4	-0.80474	-4.64322	-1.33102	-2.6855	-1.25277	-3.43195	-1.44706	-4.99947	-1.63406	-1.4384	-2.18721	-2.59791	-3.93627	-3.28083	-2.89085	-1.7054	-1.40297	-2.56515	-3.15419	-1.34825	-3.28553	-2.84372	-4.78361	-3.75591	-4.67622	-2.16605	-4.57771	-3.86475	-3.10577	-4.2644	-3.12245	-3.71861	-3.06141	-4.42706	-0.643655	-4.07907	-1.1851	-3.44525	-3.77889	-3.54656
FCGR3A	-2.82509	-3.69105	-3.59805	-3.42586	-1.2491	1.73313	-3.58872	-2.62275	-3.1414	-2.43275	-1.5509	-1.94765	-0.91343	-3.87295	-1.5993	-2.58174	-2.09485	-2.54394	-1.05627	-2.25513	-1.79077	-2.59708	-2.42606	-2.83838	-1.75023	-2.51872	-2.66018	-0.812669	-4.61478	-2.60836	-1.93103	-0.743704	-0.380693	-1.0892	-3.47822	-1.14048	-1.99494	-1.51035	-1.90237	-1.29753
TRAF2	0.241	-0.0740323	0.103863	0.146315	0.116112	0.789551	0.299732	-0.309812	0.245016	0.267687	-0.00687303	0.328881	0.342031	0.0353735	-0.0813531	0.443798	0.471499	0.631827	0.0653078	0.374214	0.394585	0.224918	0.515594	0.555282	0.171765	-0.0452346	0.409706	0.0307725	0.335822	-0.253517	-0.072165	0.45958	0.592589	-0.0501045	0.72862	-1.52108	0.0266263	0.632193	0.083747	0.46256
PASD1	-5.11459	-5.84485	-6.12642	-6.66531	-6.1707	-5.70496	-6.75863	-7.14629	-5.36378	-5.62539	-5.38884	-5.5979	-4.90589	-5.69111	-5.15388	-6.25158	-4.79528	-6.32003	-5.62991	-6.255	-5.42301	-6.40441	-7.78354	-5.70343	-7.58305	-5.73371	-6.42568	-6.95219	-5.99329	-6.13886	-6.16197	-5.11715	-5.56387	-4.78962	-5.80011	-4.44163	-6.5626	-6.53268	-5.69142	-5.84772
TLR3	-4.07506	-5.35943	-4.78248	-4.51332	-4.47883	-2.75077	-4.07414	-3.95367	-3.77883	-3.70483	-2.99653	-4.59791	-2.23347	-4.69111	-3.20903	-3.4822	-3.70782	-4.08738	-2.42047	-2.9332	-3.57503	-3.81947	-4.69614	-4.05137	-3.77576	-3.84064	-3.53818	-4.5599	-5.73026	-3.37806	-3.84005	-4.18427	-3.68943	-0.815639	-3.80015	-0.649092	-3.91054	-4.28478	-4.38657	-4.13152
CFP	-0.401877	-2.98688	-1.03246	-1.54985	-0.88531	-2.1919	-0.872514	-2.74421	-1.02751	-1.76033	-1.13713	-1.37123	-1.11148	-2.15768	-1.48713	-1.68311	-0.494553	-1.04206	-0.708079	-0.969738	-0.779182	-1.11166	-1.26791	-1.40228	-1.8552	-0.610352	-1.96628	-1.21075	-0.760641	-0.853472	-1.23915	-0.883107	-1.97895	-3.27506	-1.01008	-1.41611	-0.358751	-0.791247	-1.15318	-1.22882
ITGAE	-0.229238	-0.13199	-0.183018	-0.298033	0.21896	-0.457043	-0.152373	0.220009	-0.460112	0.154087	0.115772	-0.234504	-0.454685	-0.0625242	-0.434157	-0.0563842	-0.76554	-1.05701	-0.0676781	-1.30094	-0.575041	0.109684	-0.132562	-0.845471	-0.731373	0.190229	0.255174	-0.286885	-0.0344589	-0.0373366	-0.192357	-0.587909	-0.756559	-0.882753	-1.02757	-0.494118	-0.0845762	-0.56117	-0.507427	0.342096
IGLL1	-4.07506	-5.77447	-5.91997	-5.51332	-5.62322	-6.70495	-5.98103	-4.17231	-4.22629	-4.67786	-3.80388	-5.37551	-3.22407	-5.41547	-3.43142	-4.66662	-4.42605	-5.8346	-3.01521	-3.0852	-4.04452	-4.47843	-6.78358	-5.51079	-4.99815	-4.14877	-5.2882	-6.36723	-6.14529	-4.22133	-5.3319	-4.99162	-4.56389	-3.78963	-3.68467	-4.44163	-5.28251	-4.53271	-3.09239	-5.74818
MASP2	-5.28451	-6.07932	-5.24191	-5.02789	-5.47883	-6.70495	-5.75864	-4.25323	-4.51579	-5.43274	-3.48196	-5.3084	-3.22407	-5.93903	-3.89085	-4.35346	-5.13231	-5.8346	-3.29007	-3.25513	-3.74496	-4.81947	-5.61367	-5.34087	-4.99815	-4.29315	-5.74762	-7.36721	-6.14529	-4.72383	-5.08397	-4.48912	-3.82694	-4.59698	-4.21518	-5.664	-5.785	-5.94773	-5.13503	-6.19564
RUNX1	-0.48362	-0.925998	-0.10236	-0.145254	-0.483135	0.914638	-0.0522734	-0.506585	-0.108293	-0.223299	-0.713597	-0.560819	-0.645369	-0.900122	-0.614729	-0.284755	-0.212831	0.171813	-0.132069	-0.372498	-0.862323	-0.005267	0.179282	-0.277187	-1.04396	-0.458941	-0.185399	-1.00971	-0.165483	-0.325806	-0.3151	-0.406669	-0.420957	-0.187608	-0.454384	-1.46764	-0.54343	-0.970471	-0.586597	-0.224631
IL3	-5.47716	-5.35943	-5.7394	-5.44293	-6.06379	-5.58948	-6.75863	-4.39908	-4.94875	-5.04043	-3.30138	-5.5979	-2.47963	-4.93904	-3.49853	-4.71102	-4.17079	-5.32003	-2.92948	-2.7957	-3.42303	-4.26693	-5.61367	-5.34087	-4.99815	-4.08165	-5.04719	-5.9522	-6.14529	-4.72383	-5.52454	-6.99158	-4.3415	-3.89655	-3.92568	-4.44163	-4.66953	-5.5327	-5.07845	-6.07011
MME	-1.84989	1.53625	-0.586083	2.17213	-3.34759	-0.0951765	-2.13974	1.01067	1.27814	0.440692	1.2066	0.271085	0.371779	0.36474	0.334756	-0.171861	-2.43773	0.848882	-0.0188957	-0.39716	-1.51615	0.353119	-1.7068	-0.153255	0.741058	-1.34142	0.78374	0.148441	0.845902	0.202953	-1.22862	0.31519	1.77593	-3.34906	1.30138	1.14331	-1.16541	-5.07327	1.56818	-0.0890295
CDKN1A	-0.896503	-2.19525	-2.07868	-1.4954	-0.77312	-0.739186	-0.83808	-1.75891	-0.917537	-1.88586	-1.33574	-1.01964	-0.850614	-1.8201	-1.33626	-1.04568	-0.776623	-1.47204	-1.29007	-0.300945	0.464487	-1.71514	-0.963435	-1.32098	-1.52784	-0.411807	-0.921092	-1.60349	-0.984313	-1.18986	-0.137151	-0.431936	-1.21814	2.04505	-1.1953	0.512545	-1.26145	-1.26593	-1.68086	-1.07012
SYCP1	-5.69955	-5.52293	-6.36743	-4.97727	-6.54921	-6.48256	-6.98101	-4.74421	-4.74712	-5.43274	-3.31846	-4.81363	-2.45743	-4.93904	-3.52162	-4.80413	-5.05831	-5.8346	-3.04496	-3.25513	-4.42302	-4.33404	-5.97624	-6.18885	-5.99814	-4.63419	-4.94028	-5.78228	-8.31516	-4.60835	-5.24444	-6.57656	-4.56389	-4.01203	-4.80014	-4.66402	-4.91054	-5.5327	-5.45696	-6.19564
FADD	-1.85826	-1.76591	-2.31908	-1.74249	-1.65683	-1.45704	-2.10657	-2.30262	-1.33405	-1.65139	-1.5259	-1.87909	-1.37712	-1.78929	-1.581	-1.71667	-0.945621	-1.69945	-1.7534	-1.25514	-1.42304	-1.69294	-1.63387	-1.70345	-2.10739	-1.59857	-1.51882	-1.90783	-1.8558	-2.45082	-2.19236	-1.63408	-1.72261	-0.842111	-1.34073	-2.44165	-2.03906	-1.7383	-1.93969	-1.69508
ZNF205	-3.5566	-4.35943	-4.12643	-3.83525	-4.25644	-3.02315	-3.86556	-5.30981	-3.54276	-3.70483	-3.56103	-3.93494	-3.34111	-4.08106	-4.01638	-3.95613	-3.07647	-3.80908	-3.09076	-2.25513	-3.10111	-4.0825	-4.32418	-3.92584	-4.05955	-4.08165	-3.49971	-4.04533	-4.67137	-4.13887	-3.97435	-3.6697	-2.62531	-1.66626	-2.52714	-1.60515	-4.24069	-3.53271	-4.13503	-4.16323
CD8A	0.874089	-0.999371	0.582517	-0.218703	1.54195	0.606399	0.265306	-1.42229	1.79204	0.333777	0.704965	0.173214	0.876556	0.140444	0.647012	0.00665617	1.42227	0.112919	0.699876	1.32982	0.576961	0.475758	-0.426062	0.0965235	0.252928	0.359777	0.592209	0.461407	-0.547045	-0.297572	0.88847	0.278274	-0.290896	-1.38754	1.20359	-2.20461	0.244731	1.48409	0.465473	0.147433
RUNX3	1.80559	1.57215	1.60984	1.77577	2.15364	1.65258	1.61266	0.98076	2.27958	1.5229	1.71968	1.63996	1.09504	1.8125	1.60833	1.54224	2.15211	1.68446	1.24198	2.67559	1.93803	1.76549	1.49832	1.85988	1.37977	1.55826	1.54122	1.38317	1.44383	0.984672	1.7227	2.52669	1.89825	0.0177108	2.5647	-1.69441	1.32351	2.34993	1.51688	2.14258
CD38	0.154271	0.550887	-0.23255	0.92879	-0.339771	-0.0325455	-0.299214	1.24355	0.986704	1.34779	0.906691	0.20371	-0.364154	0.0524807	0.827965	-0.295278	-0.274341	0.610697	0.618007	1.90473	1.08792	0.767489	0.949401	0.296548	0.496362	0.0662406	1.30085	0.608112	0.17261	0.198995	-0.0792428	0.221068	1.42855	-1.69011	0.244234	-3.249	-0.0776568	0.430182	1.1295	0.823686
APP	1.4468	-0.593142	1.54979	0.845986	1.23803	2.09485	1.65921	-0.105045	1.05799	1.12854	1.02732	1.16659	0.653799	0.932094	0.200141	0.909199	1.54753	0.823598	1.31991	1.55864	1.78836	0.609024	1.06031	0.811121	0.124237	1.15761	1.97175	1.09354	0.924369	1.09741	1.79415	1.92126	1.19097	3.7867	1.05367	4.09084	1.71217	1.21883	0.553146	0.882135
CD1A	-3.07507	-3.45254	-3.73941	-1.11758	-3.22729	-5.38303	-2.01911	-3.68688	-3.12094	-3.47855	-2.12581	-3.27598	-1.13771	-3.44719	-1.58707	-3.46309	-3.38025	-2.31105	-1.28562	-2.25513	-3.83807	-4.0825	-4.32418	-4.18887	-4.05955	-2.95612	-3.84075	-3.59467	-5.99329	-3.13887	-2.48642	-4.11716	-3.06141	-3.78963	-3.29765	-4.07907	-3.14116	-2.67473	-2.88407	-3.61069
CCL24	-6.2845	-5.77447	-4.82687	-5.92835	-4.54922	-4.8305	-6.56598	-7.14629	-5.10075	-6.62538	-4.35322	-6.44589	-3.87615	-6.13168	-4.77537	-6.711	-4.42605	-4.88708	-4.87503	-4.67013	-7.74482	-8.72622	-7.1986	-6.18885	-7.58305	-4.95612	-5.74762	-6.95219	-9.31509	-5.30879	-6.16197	-6.25464	-6.14881	-2.38754	-4.06318	-4.24899	-3.3927	-4.83226	-4.13503	-4.5258
FN1	-0.368641	0.867322	-1.12643	-0.331426	-0.961259	4.81786	1.25657	1.44988	-0.394167	2.30449	-0.35763	1.79154	-2.24293	-0.506499	-0.909762	0.738128	-1.03595	1.8363	0.377107	0.992785	0.93099	0.61793	2.64736	-0.562439	0.148197	-0.56381	1.82411	0.205126	1.51608	-0.141382	1.87633	1.24995	1.09905	-0.137567	-1.31903	2.8777	-0.155659	-0.596076	-0.784537	0.118056
RAG1	-5.28451	-6.84485	-5.43455	-5.51332	-5.62322	-5.38303	-5.56599	-3.78374	-5.18321	-4.62539	-3.15619	-5.01294	-2.45743	-5.18415	-3.15389	-4.46309	-5.13231	-3.47204	-2.92948	-19.5429	-5.74493	-3.81947	-7.78354	-5.70343	-4.99815	-3.7862	-5.4257	-4.36725	-6.31521	-3.69409	-5.52454	-4.57659	-6.14881	-4.59698	-4.57775	-3.92706	-4.72612	-5.5327	-2.55007	-6.07011
NOD1	-0.356742	-0.499678	-0.536855	-1.01188	-0.985456	-0.579127	-0.834682	0.218759	-0.803078	-0.8107	-0.730637	-0.825319	-0.589992	-0.746748	0.364962	-1.04568	-0.736393	-0.883745	-0.684477	0.0486386	-0.924787	-0.789728	-0.439318	-1.34088	-1.36395	-0.535465	-0.430228	-1.71382	-0.726515	-0.916482	-0.508541	-0.565366	0.0310316	-1.05784	-0.877327	-0.130064	-0.943714	-0.896089	-0.987727	-0.947724
NLRC5	1.42025	-0.72592	1.73585	1.779	2.32852	1.74349	1.99767	0.377249	1.95452	1.41195	1.74301	1.26903	1.41152	1.41024	0.98873	1.25115	2.25275	1.57538	1.28671	2.17112	1.92923	1.83969	1.22341	1.77112	0.884483	1.36129	1.44342	2.32739	0.834517	1.36716	2.0588	1.4582	0.709103	0.210356	1.88166	-0.059181	1.33824	1.96813	1.73434	2.20717
ISG20	1.52203	2.03073	1.07625	1.59677	1.65779	0.821202	1.28965	1.06105	1.95994	1.61027	2.22033	1.75377	1.00599	2.45596	1.36102	1.83684	1.02383	1.10874	0.269436	2.20429	2.16643	1.95487	1.39878	1.41103	1.75003	1.02496	1.65003	1.71134	0.624349	1.42167	1.83425	0.708808	0.805318	0.363003	2.64692	-1.57658	0.742461	0.866029	2.09378	2.22756
TREM2	-5.03659	-5.52293	-5.50494	-5.25028	-5.62322	-3.06111	-6.56598	-4.09568	-4.10076	-5.18482	-3.44399	-5.3084	-2.74939	-6.23859	-3.98396	-4.62355	-5.79528	-5.64196	-3.52139	-3.93319	-5.15998	-4.02592	-5.7836	-5.70343	-4.49565	-3.45362	-5.74762	-7.95215	-7.73022	-4.22133	-4.24444	-5.25465	-4.56389	-4.78962	-4.57775	-3.16154	-4.66953	-5.07327	-5.024	-4.33315
HRAS	-2.43903	-2.9094	-2.81565	-2.60643	-2.41172	-2.38304	-2.37618	-2.30981	-2.52922	-2.39933	-2.09607	-2.43692	-2.44646	-2.76912	-2.19041	-2.50157	-2.41446	-2.20734	-2.56383	-2.55469	-2.04452	-2.704	-2.29176	-2.98724	-2.3933	-2.86866	-2.46224	-2.61237	-2.8558	-3.00502	-2.34322	-3.15033	-1.93942	-1.76411	-2.47823	-2.11972	-2.84642	-2.44525	-2.58906	-2.61069
IKBKB	1.09052	0.40875	0.837573	0.804089	0.512552	0.936479	0.907705	0.30372	1.02967	0.913761	0.926754	0.774231	0.746351	0.648736	1.05264	0.819386	0.870049	0.972741	0.754863	0.894604	0.821087	0.979266	1.12628	0.879362	0.892611	0.92039	0.968321	0.773997	0.334026	0.662744	0.726083	0.465065	1.31873	0.627002	1.25873	0.532354	0.581306	1.27786	0.783352	1.03404
LILRB2	-0.980739	-1.60837	-0.516261	-0.141765	-0.922785	0.080754	-0.473244	-0.783743	-0.535974	-1.39383	-0.641998	-1.94128	-1.04378	-1.55966	-0.717593	-1.29739	-0.924922	-0.95197	-0.184906	-0.933212	-2.2214	-0.00868976	-1.03542	-1.00301	-0.946497	-1.12324	-0.351036	-1.11302	-0.696844	-1.07998	-0.804431	-0.478562	-1.42096	-1.33021	-0.235375	-1.36636	-1.36998	-0.382967	-0.750984	0.059162
SOCS1	0.152191	1.09119	0.901897	1.21664	0.951418	1.10238	0.751412	-0.0879347	0.702296	2.09326	0.482749	0.774231	0.648692	1.62081	0.920789	1.0923	0.160847	1.21989	-0.0600649	0.252652	0.590424	1.25805	0.966255	0.989039	-0.544203	0.00580477	1.08525	0.779098	0.868406	0.725999	0.228425	0.00836858	0.87349	-1.86908	0.389665	-2.11972	0.00723207	-0.434682	0.419555	0.582126
FUT7	-1.93579	-4.52293	-2.61742	-3.39231	-2.36336	-3.042	-2.19968	-4.04678	-2.47627	-2.35594	-2.15619	-3.10962	-2.06459	-3.51277	-2.30589	-2.09631	-1.07647	-3.13417	-2.87503	-1.93321	-0.261151	-2.97148	-3.82941	-2.44472	-3.29772	-2.18354	-3.35532	-3.02148	-2.05784	-3.33152	-3.16198	-2.55422	-3.06141	-4.59698	-1.57777	-6.24893	-2.89424	-2.36279	-3.3695	-3.26276
TLR5	-2.64066	-3.95733	-2.84959	-2.63558	-2.87115	-1.67522	-3.09027	-3.0348	-3.27068	-3.47855	-2.22696	-3.5199	-2.25245	-3.44719	-2.56892	-3.17186	-2.67981	-3.18254	-2.15419	-3.67016	-3.16	-3.2028	-3.13976	-3.81036	-3.33519	-2.6342	-3.10378	-2.54283	-3.50787	-2.96895	-3.0465	-3.29119	-3.34151	-3.6901	-3.68467	-1.82274	-2.96059	-2.62582	-2.95871	-3.10049
CXCL6	-4.37763	-5.70735	-5.50494	-5.51332	-4.70122	-4.8305	-5.31807	-3.14631	-3.51579	-4.00648	-2.94259	-4.41028	-2.16893	-5.03215	-2.63032	-3.80413	-4.79528	-4.28441	-2.2636	-3.67016	-3.9376	-3.59708	-4.46168	-5.34087	-3.67623	-3.45362	-5.5777	-5.25177	-4.85579	-3.81694	-4.63146	-0.693951	-4.82692	-2.42707	-4.21518	-5.24897	-4.08457	-4.14039	-4.60896	-5.13152
KIR_Inhibiting_Subgroup_2	-5.37762	-5.64322	-5.43455	-5.92835	-5.41171	-4.70497	-5.31807	-5.63173	-5.68571	-5.7323	-4.54085	-5.68036	-5.32093	-5.85157	-5.30588	-6.01057	-5.47335	-5.39403	-6.30798	-5.25507	-5.15998	-6.40441	-6.19863	-5.70343	-7.58305	-5.73371	-5.5777	-5.49278	-6.99327	-6.30878	-3.97435	-4.87614	-5.14884	-4.13756	-4.06318	-4.66402	-6.5626	-5.36277	-6.07844	-5.07012
XCR1	-1.59802	-3.35943	-1.30724	-2.1914	-0.979369	-2.41957	-1.23061	-3.01115	-2.282	-2.47856	-1.3099	-1.98647	-1.8984	-1.32066	-2.17203	-1.60773	-1.60546	-2.41315	-1.77194	-1.79571	-1.9636	-1.36004	-2.32418	-2.40228	-2.77577	-2.00193	-1.77036	-1.03933	-2.0391	-2.08963	-1.91406	-2.0688	-2.68944	-3.50953	-2.68468	-4.24899	-1.83082	-1.65007	-1.95871	-2.11592
IFNL2	-4.96259	-5.70735	-6.65693	-5.74778	-5.62322	-6.28992	-5.86555	-3.02293	-4.27068	-4.18482	-2.25134	-5.5979	-1.81138	-5.4796	-2.73435	-3.68865	-5.29278	-6.05699	-1.91567	-3.0852	-5.42301	-3.72636	-6.19863	-6.9258	-3.99815	-3.08166	-6.74761	-6.95219	-6.99327	-3.75421	-5.3319	-5.99161	-4.82692	-4.13756	-4.21518	-6.24893	-4.28251	-5.72534	-4.56943	-5.74818
FAS	-2.42654	-2.65109	-2.05209	-2.0737	-1.09966	-1.6826	-2.13974	-2.70574	-1.70844	-2.53793	-2.31846	-2.47321	-2.06459	-2.53816	-2.76157	-2.59208	-1.82566	-2.06454	-1.77194	-1.73158	-1.76768	-1.93195	-2.21376	-1.78289	-3.37367	-2.89723	-2.00617	-2.35231	-1.95768	-2.3088	-2.97435	-1.68178	-1.93942	-3.13756	-1.77041	-3.16154	-2.47516	-1.66235	-2.97153	-1.61616
EOMES	-3.03659	-3.15556	-1.27229	-1.12445	-0.590382	-1.22384	-1.68336	-2.56135	-0.848619	-2.32423	-1.14853	-1.73441	-1.07723	-1.50025	-1.581	-2.54109	-1.14184	-2.66469	-1.25488	-0.862823	-1.7226	-1.67108	-2.32418	-2.53352	-1.78871	-2.14877	-1.48085	-1.6213	-3.40834	-1.82498	-1.304	-1.34777	-1.68944	-6.01199	-1.29766	-4.66402	-1.89424	-0.607901	-1.75652	-0.090934
MAP2K4	-0.435897	-0.330739	-0.747389	-0.341396	-0.747031	-0.731512	-0.647138	-0.391426	-0.090775	-0.427128	-0.584072	-0.52466	-0.214734	-0.459261	-0.720928	-0.448925	-0.531627	-0.987332	-0.561142	-0.700552	-0.722598	-0.304301	-0.696151	-1.19792	-1.17373	-0.664573	-0.597894	-0.6576	-0.918625	-0.594554	-0.89728	-0.883107	-0.315987	-0.498967	-0.657201	-0.709846	-0.777521	-0.584347	-0.629143	-0.652268
LTF	-1.8007	-4.14442	-0.0146968	1.12185	-2.31656	-1.36512	3.37395	-0.793797	3.43279	-0.163626	-1.27615	0.762572	-1.29119	-0.833133	-1.0878	0.101157	-0.253545	-0.824985	2.18466	3.33357	-1.42304	-2.11166	-2.59379	-0.963912	-2.67623	-0.84065	3.05083	-0.974941	-0.125405	-0.920782	2.6382	2.73799	1.65202	-3.59699	0.789803	-1.66404	-0.792549	-1.07328	-1.60897	-0.419069
ANP32B	2.61219	3.15443	2.1127	1.85431	2.47536	2.17716	2.27281	2.75778	1.70516	2.68975	2.53804	2.58669	2.06085	2.75532	2.83053	2.23223	2.35995	2.09274	2.39868	2.7947	2.25785	1.92199	1.86024	1.98305	2.18754	2.05882	2.57541	2.5326	2.70922	2.24098	2.29014	1.6058	1.48775	1.58042	1.16562	1.94821	2.22575	1.7847	2.50275	2.13486
IL2RB	0.9455	-0.265923	1.44459	1.28369	2.2282	2.04992	1.29586	-0.338958	1.60199	1.3738	1.18631	1.22085	0.882006	1.12705	0.650889	1.30021	2.25093	1.14593	0.635694	2.71064	2.34117	0.685145	1.30782	1.86315	0.0857625	0.608657	1.7402	0.820918	0.735979	0.54451	1.10272	2.37615	1.48048	-0.387545	2.1187	-1.66404	0.721457	1.80044	0.877534	2.26862
IL25	-4.76095	-6.07932	-5.50494	-5.92835	-5.34758	-5.28992	-5.75864	-4.28124	-4.74712	-5.18482	-3.98285	-5.5199	-3.24293	-6.03214	-3.98396	-4.21916	-5.21032	-5.5545	-3.42047	-4.25511	-5.74493	-4.47843	-7.1986	-5.51079	-5.77575	-4.01752	-6.42568	-6.63026	-8.31516	-4.3088	-6.00997	-5.40665	-4.14886	-4.59698	-5.06317	-7.24886	-5.56261	-5.94773	-5.45696	-6.07011
PYCARD	-0.594522	-2.19525	-0.941178	-1.21687	-0.729045	-0.404237	-1.0984	-1.57863	-0.926388	-1.21843	-0.852795	-1.03312	-0.850614	-1.42334	-0.741106	-1.07078	-0.933166	-0.880417	-0.732075	-0.324404	-0.352649	-0.825499	-0.755708	-0.63429	-1.06742	-0.933759	-0.62352	-1.18404	-1.59413	-1.56733	-1.18725	-0.639956	-1.06141	0.333738	-0.958856	-2.16154	-1.43924	-1.0489	-1.30316	-0.677803
MAGEA12	-5.47716	-6.07932	-5.7394	-5.66532	-6.06379	-6.48256	-6.10656	-4.95366	-4.81125	-5.62539	-4.38885	-5.5979	-3.03143	-5.18415	-4.77537	-4.46309	-6.57287	-5.73507	-4.34451	-3.44777	-6.15996	-5.55643	-6.46166	-5.18886	-5.26118	-5.9561	-5.74762	-6.95219	-5.99329	-4.91648	-5.42501	-6.99158	-6.14881	-4.78962	-5.38509	-5.24897	-5.36997	-5.94773	-5.60896	-6.65507
CD37	2.45989	2.71585	2.33709	3.48131	2.50253	2.19439	2.23894	2.48798	3.40262	2.81991	3.52733	2.909	3.05965	2.93843	2.99561	2.45984	2.19008	2.5772	3.2533	2.54899	1.01326	2.91749	2.52643	2.23487	2.68834	2.90237	2.90161	2.61002	2.20244	2.48073	2.73989	1.52538	2.53937	-2.46771	2.79479	-1.63429	2.19131	2.08751	3.19732	2.49625
LAMP1	2.73576	2.26575	2.50432	2.6038	2.49872	3.41181	2.76183	2.18396	2.84955	2.69072	2.59129	2.76282	2.36673	2.43871	2.52454	2.80788	3.05438	3.01446	2.3757	3.26056	3.14606	2.5625	2.85437	2.79582	2.33425	2.3718	3.13003	2.8238	2.61107	2.29251	2.69323	3.70098	2.98298	3.14109	3.12663	3.27063	2.37947	3.05225	2.21369	2.74846
KLRF1	-2.98074	-5.3088	-2.19025	-4.10733	-3.64233	-3.20247	-2.48918	-1.31342	-3.43779	-3.36666	-2.08872	-4.06739	-2.20546	-3.38445	-1.36729	-2.82838	-2.47336	-4.73507	-1.58553	-4.67013	-4.15999	-3.77217	-4.02872	-3.86695	-3.93926	-2.1317	-4.84074	-1.75255	-4.1453	-2.86585	-1.41902	-3.87615	-4.3415	-3.6901	-3.13719	-4.44163	-2.58862	-3.36279	-3.49349	-4.04037
CD59	2.07468	0.853496	1.3838	1.6211	1.60458	2.75583	1.82148	1.43811	1.42802	1.70616	1.38396	1.53652	1.12569	1.48039	1.65089	2.54224	1.61127	1.58805	1.95692	1.88441	1.63658	1.79622	2.2436	0.952717	0.787565	1.51284	2.49969	1.72726	1.95565	1.80364	2.03113	1.7588	1.6292	3.10431	1.22221	3.95556	1.58203	1.9154	1.57426	1.31646
CXCR1	-4.64066	-5.99686	-5.36744	-5.25028	-5.11626	-5.28992	-5.17368	-4.04678	-4.87836	-4.57477	-3.02427	-5.5199	-2.36157	-5.2386	-3.19041	-4.46309	-4.29278	-5.39403	-2.71106	-3.67016	-4.93759	-4.55643	-6.19863	-6.18885	-4.33519	-3.95612	-5.5777	-5.25177	-5.61478	-3.84937	-5.3319	-4.57659	-4.56389	-4.27506	-5.80011	-4.07907	-4.24069	-5.21077	-4.872	-5.56761
IL5RA	-4.96259	-5.99686	-5.82687	-5.13481	-4.74187	-4.89761	-5.39607	-3.23942	-4.31648	-4.78889	-2.60225	-3.79055	-2.43558	-3.51277	-3.36729	-3.08166	-4.42605	-5.47204	-2.82256	-3.93319	-3.9376	-4.02592	-5.46167	-4.60391	-3.62892	-3.84064	-4.42571	-7.36721	-4.79166	-4.22133	-5.42501	-5.11715	-3.5639	-4.27506	-3.38511	-4.92705	-4.32558	-5.5327	-4.19393	-5.01122
IL34	-2.4901	-3.22427	-2.38393	-2.64543	-2.90537	-1.54174	-2.55477	-3.35375	-2.65597	-2.16597	-2.38885	-2.68037	-2.53666	-2.98484	-2.89085	-2.6776	-2.57289	-2.58668	-2.03746	-2.16767	-2.93761	-2.89347	-2.3913	-2.65282	-2.96841	-2.58689	-1.44386	-2.2243	-2.77607	-2.27538	-2.32068	-2.1672	-1.50502	-2.34907	-2.43092	-2.249	-2.34761	-1.99355	-2.64961	-3.19565
TBK1	0.0101003	-0.159762	-0.337026	-0.150503	-0.221896	0.243396	-0.152373	-0.611593	-0.0982566	-0.270361	-0.288712	0.148045	-0.20084	-0.0904182	0.155361	0.322403	-0.137076	0.0180276	-0.312508	0.0486386	-0.0238672	0.695698	0.19938	-0.101416	0.496362	-0.196794	0.119637	0.411914	0.321395	-0.182095	-0.233876	0.230761	0.0210475	-0.213295	-0.0014177	-0.130064	-0.287829	-0.0170142	-0.0560828	-0.0166476
BMI1	-0.26493	-1.37563	0.0949668	0.142028	-0.0637975	-0.555224	-0.318073	0.00633391	-0.0661129	-0.615769	-0.148534	0.164381	-0.120171	-0.596966	-0.492822	-0.241378	-0.0833334	-0.893775	0.288943	-0.828876	-0.327114	-0.160312	-0.466201	-0.64662	-0.652385	0.00580477	-0.151451	-0.210754	0.0684746	0.251533	-0.127337	-0.33342	0.182039	-0.642802	-0.657201	-0.0298371	-0.00584381	-0.578518	-0.851112	-0.431082
IL17A	-7.28448	-5.77447	-23.1146	-6.02789	-5.70122	-5.96799	-6.56598	-9.95352	-6.10074	-22.7205	-6.54084	-9.76769	-5.79041	-6.93902	-5.30588	-5.38909	-5.05831	-5.47204	-5.38199	-5.25507	-3.57503	-22.0141	-5.46167	-5.51079	-5.41318	-5.37115	-22.0354	-22.2399	-22.6029	-8.30873	-7.33187	-7.57652	-7.14873	-6.01199	-5.38509	-6.24893	-7.78497	-5.72534	-23.0666	-22.9428
TXK	-1.1297	-3.03751	-1.32703	-2.35952	-1.0638	-1.88905	-1.65911	-3.5274	-2.4505	-1.69128	-1.28871	-2.13848	-2.23347	-1.62616	-2.43142	-1.8162	-0.908574	-2.64197	-1.97887	-2.08521	-1.42304	-2.59708	-2.1837	-2.05137	-3.15685	-1.2743	-2.11828	-2.35231	-1.83141	-2.45082	-1.28751	-2.64585	-2.24198	-3.89655	-0.564943	-4.44163	-1.32013	-1.84621	-2.44797	-2.10049
SERPINB2	-4.15523	-4.99686	-5.82687	-5.02789	-5.28618	-5.28992	-6.24406	-6.63173	-4.62682	-5.34528	-5.80388	-5.86093	-5.79041	-5.29518	-5.47581	-5.06716	-4.85668	-5.47204	-5.54245	-4.67013	-6.15996	-7.14136	-7.1986	-5.70343	-6.26117	-5.08165	-4.10378	-8.95208	-6.31521	-6.98684	-5.42501	-7.57652	-5.14884	-4.01203	-5.38509	-4.92705	-6.5626	-5.36277	-5.38657	-5.95463
PPBP	-4.8922	-5.25989	-5.43455	-4.37582	-3.60436	-3.56201	-4.10657	-5.56134	-4.94875	-6.43273	-5.80388	-4.96047	-4.90589	-5.4796	-4.52162	-4.38909	-5.47335	-3.78399	-4.58552	-3.93319	-5.74493	-5.72635	-4.32418	-5.70343	-5.41318	-4.73372	-4.57771	-5.36725	-5.22776	-4.78523	-5.08397	-5.25465	-5.56387	-6.59693	-6.38505	-1.34211	-4.66953	-5.07327	-5.53096	-5.48515
BAX	1.52444	2.02828	0.939655	1.43036	1.58982	1.03425	1.29042	1.69918	1.3477	1.65934	1.56651	1.55635	1.63842	1.87674	2.08595	1.519	1.13051	1.05152	1.56914	1.04864	1.77467	1.29461	1.59793	1.16515	1.5513	1.96174	0.990451	1.27299	1.08137	1.10165	0.992272	1.15981	0.78776	1.16787	1.02002	0.126034	1.18365	1.14324	1.52203	1.69143
IL1RL2	-5.69955	-6.35942	-6.2419	-6.1348	-6.41171	-4.968	-6.24406	-5.04677	-5.10075	-5.18482	-4.25134	-5.76783	-3.65797	-6.03214	-4.22788	-4.75682	-6.05831	-5.64196	-3.98606	-19.5429	-7.74482	-5.02592	-5.7836	-5.51079	-5.99814	-4.73372	-4.94028	-6.14485	-6.73024	-5.60835	-6.00997	-5.25465	-5.56387	-3.78963	-4.80014	-5.664	-5.66953	-8.53257	-6.31945	-7.33313
STAT4	-0.189123	-2.11694	0.111235	-0.892737	-0.428209	-0.999914	-0.235084	-1.11446	-0.648632	-0.484385	-0.181346	-0.371229	-0.645369	0.0122436	-0.701029	-0.349076	0.0354921	-1.47706	-0.526633	-1.5547	-1.55514	-1.11166	-0.931865	-0.859755	-1.43337	-0.106461	-0.58777	-1.36726	-1.07682	-1.01418	-0.00547876	-1.54317	-1.31599	-1.95314	-0.319033	-2.49411	-0.378457	-0.881662	-1.3401	-0.0385347
CD28	-0.44217	-3.15556	0.0603465	-0.582586	0.0917436	-0.638882	-0.215062	-1.96498	-0.248316	-0.681208	-0.503762	-0.767834	-0.38495	-0.559663	-1.58707	-0.634205	0.245459	-1.25395	-0.891828	-0.447786	0.363558	-1.06103	-1.22137	-0.248712	-2.12369	-0.646272	-1.15518	-1.38998	-0.970934	-0.829019	-0.449265	-1.48913	-1.31599	-4.78962	-0.590706	-2.92707	-0.5027	-0.888858	-0.731766	0.356144
LAMP3	-0.0775061	-2.62763	-1.66197	-2.4777	-0.58575	-1.51515	-0.65911	-2.7938	-0.172652	-2.04905	-1.58149	-1.77348	-1.86881	-2.59031	-2.36729	-1.34033	-0.449512	-1.29767	-1.24622	-2.16767	-1.0035	-0.919011	-2.04215	-1.67792	-2.70048	-1.02539	-2.49971	-0.998024	-1.46348	-1.67217	-0.446212	-0.452472	-2.44843	-2.27507	-1.9928	-4.07907	-1.37562	-0.832274	-1.36104	-1.33767
TYK2	1.48449	1.50165	1.81382	1.57202	1.55564	1.44562	1.66702	1.70722	1.27235	1.56866	1.45852	1.75915	1.09222	1.70887	1.50146	1.62213	1.72762	1.78587	1.54376	1.38871	1.75687	1.48065	1.37626	1.48919	1.33126	1.58174	1.29812	1.49693	1.47512	1.54217	1.35896	1.36739	1.68717	0.607572	1.66473	0.82781	1.50884	1.54009	1.47259	1.64698
CCR9	-4.76095	-6.58182	-5.07198	-5.92835	-5.47883	-5.96799	-6.75863	-3.78374	-4.46332	-4.38835	-4.01033	-5.86093	-2.69644	-4.98484	-3.61783	-3.78028	-5.05831	-5.1184	-2.75955	-4.67013	-4.93759	-4.0825	-5.7836	-6.51077	-4.99815	-3.89723	-7.16263	-6.36723	-6.73024	-5.06086	-5.52454	-6.99158	-4.82692	-5.01201	-4.21518	-6.24893	-4.72612	-5.5327	-5.45696	-5.74818
SSX4	-5.47716	-6.70734	-7.0195	-5.74778	-5.62322	-6.28992	-6.24406	-3.84514	-5.46332	-5.43274	-3.18721	-5.3084	-0.959477	-5.29518	-2.90596	-3.50157	-5.13231	-6.32003	-2.299	-6.255	-7.74482	-4.919	-6.46166	-5.92582	-3.15685	-4.01752	-7.74757	-6.36723	-6.99327	-3.88253	-5.24444	-5.76922	-6.14881	-4.59698	-5.80011	-7.24886	-3.66954	-6.53268	-5.45696	-5.95463
LILRB3	-3.15524	-4.3339	-3.40061	-3.6258	-2.82676	-1.31265	-3.35655	-4.66826	-2.38804	-3.43275	-2.60225	-4.03991	-3.01512	-4.98484	-2.8611	-3.3187	-2.8884	-3.5545	-3.50064	-1.79571	-3.42303	-3.86838	-3.42606	-3.5108	-4.26119	-3.33163	-3.42571	-3.46037	-4.56034	-3.95124	-4.3319	-1.21027	-4.14886	-2.73901	-1.92569	-1.89145	-4.01242	-1.97812	-3.20903	-2.54656
CXCL10	-1.35971	-2.69918	-0.896137	-1.99605	-0.515801	0.0937709	-1.09027	-2.49424	-1.67823	-2.78889	-1.36648	-1.73441	-1.15101	-2.0083	-2.49853	-2.46309	-1.89643	-2.41315	-1.4401	-3.25513	-1.25311	-0.856001	-3.22902	-2.60391	-1.61734	-2.49669	-1.69236	-0.472441	-3.04844	-0.205512	0.439581	-1.022	1.15946	-3.50953	-3.47822	-3.07907	-1.17031	-0.140397	-1.57922	-0.271379
RRAD	-2.31874	-4.70735	-3.41748	-3.25029	-3.17071	-2.40729	-3.54363	-3.25323	-1.87837	-3.45547	-2.62331	-3.88519	-1.43016	-3.28083	-2.72093	-2.46309	-2.90451	-4.35656	-2.43025	-2.34824	-2.61568	-2.61784	-3.32418	-3.75591	-3.72514	-2.73373	-2.99275	-3.33751	-4.10577	-2.50144	-3.12245	-3.022	-3.06141	-3.27506	-3.13719	-1.249	-3.10319	-3.40343	-2.82469	-3.02573
CCR1	-2.42654	-2.68297	-3.40061	-3.26539	-2.05737	-0.859481	-1.98104	-3.01115	-2.76289	-2.77454	-2.14092	-2.38413	-1.86881	-3.564	-2.8611	-2.42562	-2.90451	-2.78399	-2.32614	-3.25513	-2.38741	-2.97148	-3.32418	-2.24402	-3.22557	-2.75973	-2.27191	-2.68543	-3.45725	-3.0234	-2.18216	-1.14197	-1.65702	-2.31159	-2.86155	-1.89145	-2.28251	-2.1404	-3.53096	-1.5258
ITGA6	-0.202371	-3.08997	-0.241912	-1.42586	-0.837729	-0.950083	-0.76187	-2.12078	-1.35182	-0.211165	-0.702348	-1.18287	-1.20546	-1.09042	-1.4369	-0.768506	-0.833355	-1.82179	-0.613112	-2.16767	-0.190377	-1.09701	-1.41729	-1.44472	-1.67623	-0.351265	-1.06114	-0.685434	-1.38449	-0.841194	-0.464629	-1.38677	-1.97895	2.08599	-1.06319	1.35462	-0.107884	-1.31354	-1.15684	-1.41668
MEFV	-3.45163	-5.84485	-4.12643	-4.66532	-3.49611	-3.89761	-4.39607	-4.12078	-3.68572	-3.70483	-3.14092	-4.15312	-2.74939	-5.13168	-3.03287	-4.3187	-3.88839	-5.47204	-3.58552	-5.25507	-4.42302	-4.2028	-5.61367	-4.70344	-4.41319	-3.4118	-4.74763	-4.30836	-4.61478	-3.91648	-4.80834	-3.5322	-4.3415	-3.42707	-3.06319	-3.249	-3.91054	-4.21078	-4.31946	-4.04037
CRP	-5.37762	-6.84485	-5.82687	-6.37581	-5.78368	-5.83049	-6.24406	-4.17231	-4.1414	-4.57477	-3.44399	-5.76783	-2.45743	-5.61711	-3.49853	-4.62355	-5.38024	-5.5545	-3.45999	-5.25507	-4.93759	-4.81947	-7.1986	-6.9258	-5.26118	-4.29315	-7.16263	-6.36723	-9.31509	-4.3546	-5.63146	-5.76922	-4.3415	-4.59698	-4.3851	-6.24893	-5.56261	-5.94773	-4.9209	-5.48515
MSR1	-4.11459	0.0279674	-5.43455	-5.37581	-4.22729	0.255031	-4.5216	-2.95367	-2.79495	-3.87816	-2.68841	-2.8371	-2.2814	-5.4796	-2.84646	-3.35347	-5.47335	-3.04205	-2.24622	-3.44777	-3.9376	-3.77217	-4.87671	-5.18886	-3.99815	-3.21916	-3.94028	-2.74277	-5.22776	-4.06087	-3.16198	-2.48913	-3.68943	-1.38754	-5.38509	0.297889	-4.20005	-5.5327	-5.024	-3.90019
ULBP2	-4.58408	-5.52293	-4.61742	-4.70596	-4.82675	-4.89761	-5.24407	-2.54428	-3.94875	-3.90919	-1.96931	-4.72344	-1.49086	-4.08106	-1.92123	-2.72233	-4.79528	-5.1184	-1.42535	-4.25511	-4.93759	-3.08251	-4.97625	-4.60391	-3.29772	-2.75973	-4.74763	-5.25177	-4.67137	-2.95125	-4.80834	-4.32866	-3.24198	-4.42706	-3.68467	-4.66402	-3.46309	-4.62581	-4.49348	-5.13152
ITGB3	-4.42653	-5.91885	-4.96889	-4.25029	-4.82675	-3.73534	-3.33718	-4.8662	-4.18322	-4.90918	-3.85279	-4.76783	-3.22407	-5.2386	-3.61783	-4.3187	-4.52226	-4.057	-3.87503	-3.93319	-4.42302	-4.47843	-4.32418	-4.81036	-5.77575	-3.89723	-4.0472	-4.19733	-5.85579	-4.50144	-5.16198	-3.76923	-5.14884	-2.23944	-5.80011	-0.909155	-4.41578	-5.94773	-4.82469	-4.5258
RIPK2	-0.745361	-0.382155	-0.758096	-0.758436	-0.567372	0.368278	-0.611805	-0.710494	-0.52585	-0.290645	-0.375386	-0.802049	-0.7835	-0.603651	-0.710944	-0.446578	-1.01393	-0.415556	-0.492929	-1.04569	-1.44118	-0.346988	-0.457184	-0.423344	-1.33519	-0.897233	-0.471517	-0.787314	-0.157883	-0.720085	-0.698913	-0.305131	-0.183093	-1.48847	-0.92569	-1.16154	-0.407082	-0.515906	-0.652186	-0.411909
GZMM	-1.35971	-3.72384	-0.77975	-1.54985	-1.03826	-1.3592	-1.27598	-2.87685	-0.670771	-1.41594	-1.26369	-1.09895	-1.08147	-1.37299	-1.96802	-1.21117	-1.10879	-1.32456	-1.05627	-0.0653174	-1.23717	-1.40444	-1.68558	-1.40228	-3.02853	-1.21916	-1.01293	-2.10673	-2.16548	-1.90792	-1.20779	-2.34777	-1.44844	-3.50953	-0.072239	-4.44163	-1.40998	-0.804793	-1.85408	-0.388297
RELA	0.219305	0.0205626	0.236521	0.181556	0.0372402	0.533434	-0.0404802	-0.0407787	0.285822	0.140895	0.112591	0.253146	-0.184797	0.178602	0.137053	0.254764	0.13742	0.00549011	-0.00238662	0.26842	0.20923	0.134721	0.0681351	-0.144485	-0.182243	-0.131699	-0.0646466	-0.200677	-0.31523	-0.223991	0.0212386	-0.129511	0.302333	0.0323576	0.0411427	0.00838221	0.030901	-0.183986	0.0444769	0.155488
S100A8	-2.62631	-3.82694	-2.58847	-2.46021	-1.98851	-1.10506	-3.01141	-3.30981	-2.58418	-3.73231	-2.98285	-2.65931	-0.457436	-4.10615	-1.8759	-2.82838	-1.27172	-0.844307	-2.56383	-2.7957	-1.93761	-1.6389	-2.46168	-2.11849	-1.59444	-1.14877	-1.77036	-0.401474	-2.97538	-0.410954	-3.14208	0.913254	1.77593	-3.59699	-2.47823	-0.494118	-1.1851	-2.19286	-1.50277	-2.47517
CSF1R	-1.47074	-2.51574	-1.52767	-1.27301	-1.46601	0.387786	-1.13137	-2.72485	-1.22629	-1.69128	-1.67735	-1.31662	-1.42477	-2.04422	-1.82476	-0.949469	-0.628705	-0.20734	-2.17049	-0.897588	-1.08675	-0.813477	-0.412926	-0.971648	-2.05956	-1.30268	-0.764647	-1.43652	-1.52733	-1.33152	-1.84005	0.293771	-0.756559	-1.95314	-0.28709	-2.60514	-1.53077	-0.183986	-1.60897	-1.10434
CHUK	-0.0413464	-0.20534	-0.175822	-0.522369	-0.291836	-0.264794	0.0133149	-0.506585	-0.0932645	-0.0382896	-0.239101	-0.226737	-0.328467	0.0595493	-0.504272	-0.458355	0.0812298	0.0671155	-0.377255	-0.0653174	0.0363933	0.0117261	-0.328287	-0.301353	-0.363954	-0.351265	-0.228005	-0.616831	-0.162945	-0.351698	-0.514925	-0.0335621	-0.673143	0.0177108	-0.466258	-0.57658	-0.628511	-0.0939222	-0.0306975	0.245783
CCL13	-4.82508	-4.99686	-3.82687	-3.66533	-5.06379	-2.56201	-2.07415	-3.70574	-3.54276	-3.6254	-3.06692	-3.59791	-2.56012	-5.08106	-3.49853	-3.20322	-4.05832	-1.99811	-2.65264	-2.9332	-3.9376	-3.3001	-2.04215	-5.05136	-4.1908	-3.58689	-2.865	-2.42866	-3.1254	-2.81695	-0.461543	-3.29119	-4.3415	0.799605	-3.80015	-1.75715	-2.94371	-4.14039	-3.09239	-2.86067
CCL1	-5.47716	-6.84485	-5.82687	-6.02789	-6.06379	-4.64607	-5.17368	-4.12078	-4.94875	-5.18482	-3.35322	-5.96047	-2.23347	-5.76911	-2.83196	-3.95613	-5.05831	-5.057	-2.80974	-4.67013	-5.42301	-4.0825	-6.78358	-4.70344	-4.99815	-3.95612	-6.74761	-6.63026	-6.31521	-4.3088	-5.42501	-5.25465	-5.14884	-4.78962	-6.38505	-7.24886	-5.04804	-6.9477	-5.25532	-5.95463
F12	-4.47716	-5.99686	-4.54147	-5.25028	-4.3793	-5.20246	-5.10656	-4.63174	-4.06123	-4.2233	-3.58149	-4.96047	-2.76294	-4.89464	-3.74789	-3.9831	-4.73639	-5.1184	-3.79703	-5.25507	-4.42302	-4.40443	-5.7836	-5.18886	-4.05955	-4.21915	-5.2882	-7.36721	-5.06729	-4.55391	-5.3319	-5.57658	-4.82692	-2.07343	-3.80015	-4.66402	-5.36997	-5.21077	-4.9209	-4.61069
LY86	0.801616	0.502981	0.121493	0.479898	-0.276828	-0.778181	-0.076153	2.24508	-0.175287	0.969194	-0.146627	0.388249	-0.330987	1.12233	1.13429	-0.0315401	-1.01831	0.882573	1.58743	0.137175	-1.7226	0.751392	-0.260052	0.0552473	-0.628926	0.516902	-0.776097	-0.854189	-0.113106	0.817905	0.697379	-0.437042	-0.809027	-2.73901	-0.800159	-1.85669	0.508072	-1.21079	0.270958	-0.143331
MYD88	1.76873	0.950854	1.40734	1.28174	1.84352	1.57038	1.56328	1.0279	1.64594	1.37138	1.43834	1.34004	1.20437	1.12098	1.10821	1.95875	1.81204	1.67996	0.995788	1.43834	1.22658	1.7269	1.444	1.24575	1.39416	1.50057	1.33584	1.54463	1.26409	1.03216	1.32094	1.49218	1.29821	2.01033	1.20359	0.387619	1.40481	1.72467	1.35554	1.51359
IFNL1	-3.76096	-5.16679	-4.91998	-4.62579	-4.78369	-5.12	-4.92214	-4.90927	-3.91313	-4.38835	-4.15618	-4.37551	-3.96729	-5.13168	-3.8611	-4.25159	-3.35788	-4.68777	-4.30799	-2.34824	-3.9376	-5.14139	-4.46168	-4.81036	-4.41319	-4.73372	-4.84074	-5.63028	-4.92291	-4.91648	-4.93958	-4.87614	-2.90094	-4.13756	-3.47822	-3.16154	-4.84641	-4.07328	-4.31946	-4.70088
LYN	0.417652	0.970842	0.256605	0.56456	0.812719	-0.315519	0.696094	0.828511	0.349536	0.88466	0.972218	0.631978	0.680318	0.453276	0.214182	0.393578	0.302745	0.623647	0.38828	-0.0653174	0.106783	0.595562	0.16183	-0.118489	0.756727	0.444752	-0.708722	0.792613	0.0663132	0.816614	0.606201	0.0233189	0.890041	-2.10514	-0.466258	-1.44165	0.632836	0.565318	0.961734	-0.133483
CXCL3	-2.57027	-5.0375	-4.15445	-4.19139	-3.98851	-3.33573	-3.41625	-3.38381	-2.71609	-3.81804	-2.8906	-4.5199	-2.01512	-3.33913	-3.0835	-2.87813	-2.11346	-3.53344	-2.01521	-3.67016	-3.83807	-2.40444	-3.46168	-3.92584	-3.93926	-2.92638	-4.16267	-3.27979	-3.92291	-2.13887	-3.93959	-2.34777	-2.62531	-0.726634	-3.38511	-3.34211	-3.48733	-3.00915	-3.60896	-3.84773
EWSR1	2.44212	2.92266	2.65795	2.92443	2.64085	2.92712	2.64162	2.24754	2.68642	2.67675	2.51503	2.7122	2.23664	2.72474	2.60932	2.5202	2.42912	2.85214	2.67842	2.95187	2.50059	2.77198	2.89499	2.86965	2.51885	2.44475	2.91369	2.70956	2.69809	2.44442	2.91513	2.84442	3.00087	2.9295	3.24969	2.58704	2.6098	2.88356	2.57701	2.66289
CD207	-2.36566	-4.4119	-4.30331	-4.70596	-4.47883	-4.968	-5.17368	-3.88758	-3.24831	-3.90919	-2.86529	-4.81363	-2.46849	-4.72958	-3.32607	-4.21916	-3.0227	-4.59757	-2.78443	-3.93319	-4.42302	-4.02592	-6.78358	-5.18886	-4.49565	-3.04923	-3.49971	-6.63026	-5.06729	-4.45081	-4.57702	-5.57658	-6.14881	-4.42706	-2.9928	-3.92706	-3.87812	-5.94773	-4.31946	-4.95464
CSF1	-1.85826	-2.82694	-1.31908	-1.79086	-1.84325	-0.606939	-1.41118	-2.0528	-2.11081	-1.6712	-1.31417	-1.96048	-1.00302	-2.06252	-2.1449	-1.66117	-1.6187	-1.90726	-0.729054	-3.25513	-2.61568	-2.02593	-1.40857	-2.15325	-2.53873	-1.91173	-1.96628	-1.32286	-1.79167	-0.720085	-1.50536	-1.61081	-2.62531	-1.86908	-3.21519	-0.0298371	-0.939526	-1.51035	-1.88407	-0.638275
NFKB2	1.90035	1.06683	1.8938	1.66907	1.74815	2.03368	1.8816	0.6592	2.05293	1.78521	1.62685	1.86152	1.55899	1.61219	1.15081	1.74122	2.22801	1.79682	1.74022	2.53276	2.0784	1.86796	1.97794	1.972	1.41264	1.67808	1.94148	1.93271	1.56665	1.54217	1.6346	2.38775	2.10615	0.825065	2.51272	0.505882	1.68463	2.02091	1.57426	1.9688
SMAD2	0.460313	1.25317	0.732503	1.07689	0.354055	0.74349	0.745747	1.08799	0.562206	0.904869	1.14409	0.596301	0.439878	0.864283	0.289056	0.546368	0.34085	0.687828	1.35876	-0.582716	-0.432083	0.502452	0.413603	0.368776	0.161711	0.383723	0.899817	0.768878	0.70575	0.934374	0.49464	0.0600307	-0.0299364	0.210356	-0.502479	1.15614	0.756726	0.146766	0.745651	0.495933
IL11RA	-0.629884	-2.91886	-0.997151	-0.986629	-1.70123	-0.758552	-0.505305	-1.28124	-0.739302	-1.11082	-0.765333	-1.27598	-0.861502	-1.5339	-1.2615	-1.12982	-0.929038	-1.52303	-0.744224	-0.527221	-1.26923	-1.38652	-1.30788	-1.53353	-1.64061	-0.96366	-0.799274	-1.19733	-1.95768	-1.45082	-0.762052	-2.21904	-1.14888	-1.66626	-0.815266	-0.44165	-1.27195	-1.25659	-0.781711	-0.597092
GNLY	-1.31874	-3.37237	-1.667	-2.54063	-1.02566	0.506106	-0.0346195	-3.66826	-1.43148	-2.45547	-0.110864	-1.93494	-1.17798	-1.75913	-2.06642	-1.4822	0.0543786	-2.26693	-2.299	-1.04569	-0.678877	-2.25063	-1.66467	-1.15325	-2.26119	-0.127462	-2.14773	-0.757464	-1.7378	-1.28643	0.092258	-0.362275	-2.90094	-2.73901	-0.539632	-2.44165	-1.91055	-0.811615	-1.81889	-0.828535
CSF3	-6.96256	-6.07932	-5.57894	-5.74778	-6.06379	-5.58948	-6.10656	-5.09568	-5.36378	-5.84778	-4.75658	-6.06738	-3.58397	-5.69111	-4.15388	-4.90366	-5.47335	-5.8346	-3.87503	-6.255	-5.42301	-6.14138	-6.78358	-6.9258	-5.12368	-4.63419	-6.42568	-7.36721	-6.99327	-5.60835	-5.16198	-5.57658	-6.14881	-5.01201	-7.38498	-7.24886	-5.66953	-6.9477	-5.45696	-6.84771
F2RL1	-3.79266	-5.64322	-3.63705	-4.40898	-3.87115	-2.07076	-4.31807	-4.33896	-3.94875	-2.97332	-3.31846	-4.68037	-2.89094	-5.03215	-3.69445	-3.60249	-3.67981	-4.39404	-3.30799	-4.25511	-4.74495	-4.55643	-4.53568	-4.34087	-4.49565	-4.08165	-3.70324	-4.49278	-5.22776	-4.22133	-4.87247	-4.25466	-3.97894	2.11036	-3.68467	-3.78956	-3.84641	-4.44524	-4.35262	-4.36968
CEACAM6	-4.96259	-5.91885	-5.50494	-5.02789	-5.11626	-5.83049	-5.56599	-3.44587	-4.31648	-4.0752	-2.26783	-5.4459	-1.70296	-5.03215	-2.64292	-3.64493	-4.98793	-5.94152	-2.2376	-4.67013	-4.74495	-4.1414	-5.97624	-8.51066	-4.1908	-3.18353	-4.84074	-5.78228	-5.1453	-3.50144	-5.63146	-4.76923	-5.56387	2.97475	-4.21518	-4.92705	-4.20005	-5.5327	-4.872	-5.48515
CCL27	-5.28451	-6.46634	-6.2419	-5.83524	-5.70122	-6.96798	-5.86555	-5.04677	-5.57023	-5.97331	-4.50132	-6.18286	-3.60821	-5.41547	-4.56892	-5.54109	-6.21031	-6.32003	-4.45999	-4.67013	-7.74482	-4.919	-6.78358	-5.34087	-5.99814	-5.9561	-3.42571	-6.63026	-5.22776	-5.98686	-6.16197	-21.8643	-20.4366	-5.59696	-5.06317	-6.24893	-6.04804	-6.53268	-5.60896	-6.48514
ENTPD1	0.940687	0.156265	-0.0921645	-0.00711545	1.2824	-0.242809	0.933845	0.13114	0.239091	0.185633	-0.337911	0.780988	-0.075117	-0.357841	-0.539178	-0.293168	1.20095	-0.0126117	-0.531888	1.1199	1.90069	-1.02593	-0.365761	-1.24402	0.0535022	0.45891	0.516801	0.0307725	-0.51433	-0.101785	0.258679	1.16487	1.46215	-0.330212	0.383062	0.39485	-0.0525658	0.780169	-0.552478	0.041884
CTAG1B	-5.37762	-5.70735	-5.50494	-5.31168	-5.47883	-5.38303	-5.98103	-6.04677	-5.36378	-6.11081	-5.71077	-6.30839	-6.03141	-5.85157	-6.01637	-5.62355	-5.38024	-6.18252	-6.6299	-3.67016	-5.15998	-5.91899	-22.0713	-6.18885	-5.77575	-6.21913	-6.16266	-5.63028	-7.31519	-6.50142	-6.00997	-6.57656	-5.14884	-6.59693	-6.38505	-5.664	-6.5626	-5.72534	-5.87199	-6.84771
IFITM1	2.95687	-0.746829	2.72074	1.72556	3.00268	2.595	2.76576	1.04704	1.5041	2.20523	2.358	2.26387	1.9526	1.87273	0.222889	2.22414	2.31802	1.75678	1.6601	0.651748	1.96584	2.93274	1.50986	1.94555	0.522786	2.02211	1.70254	2.15565	2.20441	1.96033	3.05584	1.42481	1.036	1.28564	1.16947	2.98341	2.9105	1.44743	1.64054	2.58839
CXCL9	2.15323	2.24816	2.90953	2.49005	4.00488	4.92818	3.09288	-0.0452754	3.78714	1.46207	2.86405	2.76184	2.069	2.04431	1.93039	1.95964	3.11235	2.71201	0.933276	3.58248	2.76184	3.79818	2.375	1.53359	2.70862	0.706838	4.39303	4.3401	2.16253	3.03799	4.21462	4.64333	4.28627	-1.23945	3.06196	-0.182916	1.56519	6.46239	3.02987	5.05766
BCL2L1	0.766688	1.42473	1.11417	0.97933	1.55773	2.18631	1.05422	0.208723	0.917905	0.743421	0.710236	0.677181	0.630675	0.861859	0.614297	1.33201	1.25547	1.47373	0.851879	0.66372	1.97442	0.987879	1.70322	1.71199	0.501686	0.836121	1.39447	1.44224	1.35808	1.19602	0.580981	1.74195	0.715308	1.73392	0.759536	1.69351	0.887409	1.66696	1.00901	1.28596
RPS6	7.36136	6.14804	6.50935	6.17674	6.80068	6.53967	6.29961	6.80843	6.33769	6.6666	6.29861	6.48357	5.74246	6.42198	6.40077	6.23764	6.90027	5.82459	6.41669	7.65146	6.75954	5.90515	6.29078	6.34455	7.30538	6.52222	6.57005	6.44402	6.23663	6.19456	6.48077	6.0462	6.38652	6.5204	6.51895	5.79761	6.4483	5.79862	6.5266	6.03535
IDO1	0.0283625	-2.71558	-0.471523	-1.33541	0.341952	0.231667	-0.131373	-2.07102	-0.115866	-1.36666	-0.479555	-0.825319	-1.68996	-0.833133	-1.54508	-1.05638	-0.175678	-1.80908	-0.593747	-0.372498	-1.03072	-0.246586	-2.06937	-1.07618	-1.73763	-1.14877	-0.895892	-0.54283	-1.68587	-1.0467	-0.624549	-0.801807	0.599315	-1.81564	-0.815266	-3.66403	-1.28252	0.281067	-0.659949	-0.137414
FCGR1A	-4.69955	-5.46634	-4.91998	-4.40898	-3.58575	-2.03254	-4.65911	-3.13349	-3.54276	-4.30347	-2.68841	-4.37551	-1.9059	-4.58149	-2.60545	-3.78028	-4.25096	-5.24964	-1.82902	-3.25513	-4.93759	-3.81947	-5.19864	-4.70344	-3.49566	-3.04923	-3.74764	-3.49279	-5.31522	-3.22133	-4.16198	-2.30981	-3.06141	-4.27506	-3.29765	-4.92705	-3.66954	-3.83227	-3.946	-3.56762
TNFSF8	-0.601526	-1.47679	-0.902062	0.371762	-1.53576	-1.11501	-0.929376	-0.327959	-0.334046	0.0450059	-0.469985	-0.683025	-0.366737	-0.139759	-0.758139	-1.10369	-1.19537	-0.0931464	0.531211	-0.611285	-0.899476	-0.581708	-0.876723	-0.562439	-1.14849	-0.30747	-0.730833	-0.283336	0.026845	0.493717	-0.413045	-1.58791	-0.040353	-3.6901	-0.958856	-2.44165	-0.846416	-2.10645	-0.243615	-0.73622
IL1RAPL2	-3.64066	-4.67493	-4.61742	-4.66532	-4.31656	-4.968	-4.43671	-3.64989	-3.59826	-4.57477	-3.17162	-4.81363	-1.4965	-4.2386	-3.36729	-3.33598	-4.09484	-5.47204	-3.22053	-2.67017	-3.6575	-4.81947	-5.32417	-5.18886	-3.1908	-4.21915	-4.84074	-4.86475	-5.40833	-3.81694	-4.16198	-5.25465	-3.97894	-4.42706	-4.80014	-4.44163	-3.84641	-4.44524	-4.28703	-4.61069
SH2D1B	-3.33032	-5.70735	-4.12643	-4.70596	-3.68133	-3.28993	-3.83808	-3.54428	-3.48932	-4.00648	-2.56103	-4.15312	-2.09854	-3.96176	-2.90596	-3.42562	-2.79529	-5.47204	-2.04496	-4.25511	-4.57503	-3.47844	-5.08316	-5.05136	-3.82823	-2.9865	-4.57771	-4.04533	-5.1453	-3.60836	-3.90564	-4.25466	-4.3415	-4.13756	-3.13719	-6.24893	-3.66954	-4.72535	-4.05097	-4.29753
IFIT2	-0.776726	-3.45254	-1.76618	-1.31955	-2.25644	-0.830502	-1.69564	-1.56996	-2.33995	-1.97332	-2.19508	-1.99305	-1.92862	-2.98484	-2.35687	-1.68311	-2.53476	-1.4228	-0.895211	-2.25513	-2.93761	-0.45958	-2.55479	-2.83838	-2.07533	-1.86866	-2.08943	-0.690126	-3.50787	-2.55391	-1.24976	-1.64586	-2.82694	-3.20468	-3.06319	-1.07908	-1.78502	-2.75135	-2.63934	-2.82219
ICAM1	0.970508	-0.252404	1.09497	0.90284	1.01531	2.0488	1.35807	-0.251495	1.36503	1.04905	0.655546	1.11404	0.487852	0.85781	0.366534	1.46078	1.21501	1.69454	0.695385	1.81095	1.44486	1.24805	1.3236	1.59379	0.34169	0.77406	1.57203	1.01932	1.39299	0.815322	0.946541	2.3318	1.47683	-0.230677	1.71291	-0.182916	0.812416	1.64096	0.664053	1.55193
ITCH	1.39935	0.995602	1.45448	1.28434	1.17597	1.02181	1.394	1.43919	1.18875	1.24673	1.33771	1.37555	1.50561	1.13711	1.02602	1.26912	1.38047	1.16619	1.37711	0.220591	1.07202	1.58765	1.14416	0.651584	0.898677	1.44333	0.961442	1.16412	1.39213	1.53512	1.35722	0.997053	0.86793	1.2887	0.533741	1.04561	1.55112	0.981013	1.28113	1.27934
CXCL2	0.109942	-4.01704	-3.05869	-2.72673	-2.44489	-0.838722	-2.21727	-2.3687	-0.207289	-1.35594	-1.65008	-1.60293	-0.706224	-0.925021	-1.35169	-0.786208	0.643505	-2.01992	-0.711057	-2.34824	-1.17511	-0.0610303	-1.78361	-2.5108	-1.4132	-0.529862	-3.88966	-1.28688	-3.10577	0.618978	-2.41304	-1.49978	-1.59429	-0.0271434	-2.68468	0.409206	0.363037	-0.357788	-1.12784	-1.24146
CXCL5	-2.62631	-6.25989	-5.01951	-5.02789	-4.3793	-5.70496	-5.47853	-4.04678	-4.62682	-4.73231	-3.56103	-5.06739	-2.847	-3.83051	-3.77537	-3.40724	-1.48543	-3.6196	-1.96458	-19.5429	-4.93759	-3.77217	-5.61367	-4.42334	-4.49565	-2.89723	-5.94027	-4.04533	-6.73024	-2.43843	-5.74693	-4.57659	-4.56389	-5.59696	-5.38509	-4.92705	-3.41578	-2.21078	-4.35262	-4.84772
CXCR6	-2.2511	-2.2599	-0.602872	-0.698261	0.0357382	-0.0208067	-0.701815	-1.95367	-0.284842	-1.18009	-1.12958	-1.19798	-0.955583	-1.56835	-1.56293	-1.23124	-1.09948	-0.966011	-0.585526	-1.50025	-0.615683	-0.912585	-0.706798	-0.533527	-1.73763	-1.6956	-0.670825	-0.54283	-1.56704	-0.920782	-0.860233	0.17495	-0.939423	-1.22196	-0.942178	-4.92705	-0.906454	0.129064	-1.33181	0.889881
NLRP3	-2.04611	-3.29642	-3.07199	-3.70597	-3.0638	-2.09026	-2.79782	-3.61382	-2.35182	-3.30347	-2.45339	-3.02637	-2.67068	-3.52965	-2.63032	-3.21917	-2.8884	-3.49222	-2.84856	-4.67013	-3.49703	-3.81947	-4.26005	-3.75591	-3.82823	-2.92638	-3.88966	-3.2243	-3.31523	-3.33152	-2.80834	-3.5322	-3.5639	-2.6428	-2.57776	-2.72544	-2.99494	-3.48832	-3.25533	-3.21214
NCF4	0.389672	-0.485551	0.501801	1.00159	0.00229172	0.173591	0.106424	0.778499	0.624134	0.276331	0.62796	0.265589	0.06373	-0.122057	0.918647	0.544008	0.0914256	0.758911	1.30745	0.744857	0.531158	0.475758	0.584892	0.613314	0.558984	0.368803	0.0369936	0.461407	0.0983982	0.528828	0.485075	-0.236744	0.268975	-0.882753	0.251502	-0.57658	0.2918	-0.157675	0.731874	0.106468
A2M	1.62387	0.270963	1.4405	1.16686	0.953011	2.89896	2.0765	1.15877	0.846959	1.84686	1.81328	2.03145	1.07805	1.18831	0.611647	1.2175	1.3417	1.57659	1.7364	1.29945	1.73077	1.12694	1.60548	0.970992	0.50434	0.861922	2.04352	2.52604	0.987409	1.61972	1.89209	2.0914	1.34297	3.65744	0.592158	4.61286	1.31915	1.93998	1.3581	2.26005
ROPN1	-6.11458	-7.16677	-5.50494	-5.51332	-5.34758	-6.28992	-5.56599	-3.88758	-4.87836	-4.43275	-3.09607	-5.5199	-2.18708	-5.13168	-3.04955	-4.01058	-4.85668	-6.83459	-2.45999	-5.25507	-5.15998	-4.02592	-5.46167	-5.05136	-4.12368	-3.54109	-5.04719	-6.63026	-6.50785	-3.88253	-5.16198	-6.25464	-4.82692	-4.59698	-4.80014	-5.664	-4.51199	-6.9477	-4.872	-5.48515
CD8B	0.090519	-2.58936	-0.311174	-0.493177	0.481994	-0.936786	-0.918542	-1.97067	0.147168	-0.522859	-0.239101	-0.909853	-0.438291	-0.423341	-0.453448	-0.859271	0.129525	-0.774689	-0.22053	0.95431	-1.30202	-0.304301	-1.14699	-0.230036	-0.801762	0.0625366	0.01391	-0.0604374	-0.975379	-1.54725	0.439581	-1.13365	-1.36752	-2.01203	0.0157574	-3.07907	-0.952126	-0.601977	-0.824694	-1.44076
C1QBP	1.56332	1.52757	1.50236	1.12981	2.15295	1.75787	1.42552	1.17947	1.28006	1.94283	1.32814	1.73798	0.784102	1.50856	0.976425	1.55811	1.22893	0.815412	1.29192	1.94453	1.72264	1.25805	1.33921	1.59772	2.54745	1.35221	1.33584	1.43364	1.28654	1.25725	1.58621	1.36885	1.66169	2.37454	1.37975	1.17306	1.67783	1.36664	1.51803	1.39748
IL12RB2	-3.5566	-3.72384	-2.94423	-3.83525	-2.56737	-2.37107	-3.89357	-3.9313	-3.46333	-4.57477	-3.30138	-3.76783	-2.9673	-4.32433	-3.56892	-3.03859	-2.43773	-2.54394	-3.01521	-5.25507	-2.93761	-2.81947	-3.61369	-4.34087	-2.93926	-2.84065	-2.96628	-3.09424	-2.79167	-2.72384	-2.59044	-2.90417	-3.82694	-3.89655	-2.47823	-3.78956	-3.18015	-3.32326	-4.38657	-3.31523
KIR_Activating_Subgroup_1	-22.5722	-8.16675	-23.1146	-7.02788	-23.1589	-22.5776	-22.8537	-23.2414	-22.5584	-22.7205	-22.9985	-23.0555	-22.7786	-23.2268	-22.7635	-22.9987	-4.98793	-22.9297	-6.17048	-6.255	-7.74482	-22.0141	-22.0713	-6.18885	-7.58305	-5.9561	-6.74761	-22.2399	-22.6029	-8.30873	-7.33187	-21.8643	-7.14873	-6.59693	-3.92568	-5.664	-22.6577	-21.8204	-23.0666	-22.9428
NRP1	0.578117	-1.48379	0.404347	0.453614	0.00843085	1.37184	0.331844	-0.622751	0.407035	0.508295	0.44657	0.356287	0.1548	-0.175829	0.822247	-0.310141	0.540103	0.312228	0.672718	0.810946	0.630073	-0.198889	0.673767	-0.796561	-0.841655	0.190229	0.697373	1.13921	-0.201488	0.446088	0.894504	0.952836	0.696612	1.43091	0.251502	4.19549	0.696111	0.245363	0.153324	-0.460327
CAMP	-3.82509	-3.1781	-4.40061	-3.85797	-4.5136	-2.75077	-5.39607	-3.66826	-3.54276	-4.11082	-3.50132	-4.4459	-2.80436	-4.65364	-3.54508	-2.36229	-5.6798	-0.799618	-2.64123	-3.93319	-5.15998	-3.3001	-3.82941	-4.18887	-4.99815	-3.29316	-3.94028	-4.78229	-3.70052	-3.91648	-5.42501	-2.30981	-4.3415	-5.59696	-4.3851	-4.24899	-3.75527	-5.5327	-3.92091	-5.56761
TGFB2	-3.58408	-4.55208	-4.87267	-4.28066	-4.54922	-4.24554	-4.47853	-4.56135	-3.94875	-5.18482	-4.09606	-4.55838	-4.6835	-4.93904	-4.72092	-3.52119	-4.57289	-4.83461	-4.13806	-3.44777	-4.93759	-5.40442	-4.87671	-4.92583	-5.5831	-3.73373	-4.49971	-4.49278	-5.22776	-3.81694	-4.16198	-5.25465	-3.82694	-5.59696	-4.57775	-2.00108	-4.36997	-4.44524	-4.45696	-4.33315
IL18RAP	-3.21843	-4.95733	-3.38393	-4.10733	-2.57653	-2.93238	-3.13973	-0.57429	-2.58418	-3.78889	-2.08872	-3.21324	-2.60821	-3.91667	-1.38835	-3.21917	-2.0404	-3.66469	-2.71106	-2.34824	-2.93761	-3.40443	-3.69615	-2.03507	-3.41319	-2.14877	-4.42571	-3.17086	-3.67137	-3.84937	-2.59044	-1.54317	-3.24198	-2.42707	-1.34073	-3.78956	-3.43924	-3.57851	-4.28703	-3.50533
MS4A1	5.419	5.24326	4.72279	5.45156	4.62058	3.13947	4.92648	5.60878	5.18259	5.33248	4.82735	5.51475	5.06097	4.97174	6.03021	4.90696	4.79483	5.18741	5.35859	5.50848	2.5439	5.17176	4.96573	5.03464	4.73104	5.09995	5.09942	3.13391	4.81984	4.95747	4.64098	3.543	5.45103	-2.6901	4.81056	-0.130064	4.9523	4.97867	4.59486	4.30989
IFNA1	-5.28451	-5.84485	-5.18301	-4.74779	-4.82675	-6.70495	-5.24407	-3.0833	-5.02275	-4.34529	-2.82813	-4.63855	-1.79042	-4.85157	-2.04955	-3.78028	-4.98793	-5.24964	-1.42047	-4.25511	-6.15996	-3.77217	-5.7836	-5.51079	-4.05955	-3.49669	-6.16266	-5.78228	-5.1453	-3.98687	-4.80834	-5.57658	-4.82692	-4.13756	-4.80014	-5.24897	-3.48733	-5.94773	-5.07845	-5.84772
PIK3CG	2.44255	2.48022	1.03731	1.73508	0.681517	0.606399	0.969274	2.0211	1.77848	1.49503	1.70391	2.29556	1.47781	2.5488	3.18329	1.3903	1.1176	1.38248	1.64853	2.12423	1.51948	1.5322	2.07125	1.07039	1.31018	1.52096	2.00223	1.72374	1.62582	1.46351	1.09331	0.627977	1.33896	-0.855531	1.96139	-1.44165	1.52105	0.916434	1.55706	1.55984
CD80	-0.879379	-0.979437	-0.484799	-0.582586	-0.211156	-0.197176	-0.491859	-0.689225	-0.273505	-0.728849	-0.0960667	-1.19798	-0.536662	-1.23514	-0.138194	-0.112968	-0.443612	-0.172326	-0.0927021	-0.670178	-1.05847	0.331625	0.0140476	0.970992	-1.92491	-0.586893	-0.346762	0.0976275	-0.0602011	-0.153982	-0.419019	-0.416722	-0.0720619	-2.597	-0.407842	-3.34211	-0.28517	0.337651	-0.0577912	-0.367371
IFI27	1.06421	-1.55576	0.00759689	-0.145254	-0.249101	1.98794	0.670013	-1.30262	0.757222	0.0510634	0.23905	0.719001	0.314885	-0.771623	-0.349111	0.673763	0.47306	0.962585	0.119949	0.894604	-0.10111	1.70618	0.311783	-0.0472824	-0.48509	-0.366164	1.11345	0.474044	-0.241088	-0.153982	1.13264	0.977995	1.31465	4.60083	0.509696	3.12277	0.220609	0.71046	-0.142266	0.705763
SH2B2	1.24002	1.54402	-1.40481	-1.00553	-0.470273	0.247285	-0.966088	1.13578	-0.22356	1.10155	0.678317	0.885011	-1.43016	1.39579	1.48852	0.207843	-0.420248	-0.437397	-0.235458	0.77828	0.483852	0.150151	0.309143	-0.166511	1.32226	0.0846191	0.79539	-1.46037	0.292101	-0.690414	-0.580364	0.492184	0.927938	-1.98229	0.19984	-2.85668	-0.287829	-0.0328681	0.109853	0.222967
CTSS	2.66567	1.9612	2.91607	2.71814	2.95619	3.68053	3.08841	2.86731	2.27621	2.52362	2.50597	2.62502	2.33728	2.21925	1.98822	2.26805	2.58084	2.66067	3.12288	1.51304	2.18725	2.66702	2.25462	2.55056	2.55323	2.47153	2.45693	2.92045	2.88598	2.90613	3.05261	3.39423	2.93593	3.07719	1.891	2.32085	3.23527	3.47536	2.47673	3.39714
IL27	-5.37762	-6.25989	-7.50492	-6.02789	-5.54922	-5.96799	-7.56597	-4.49423	-5.68571	-5.7323	-3.87788	-5.76783	-3.16893	-6.6171	-3.92122	-4.80413	-6.21031	-6.64195	-3.902	-4.25511	-4.57503	-4.919	-5.61367	-6.51077	-5.41318	-4.63419	-6.16266	-6.14485	-6.31521	-4.78523	-5.52454	-5.57658	-6.14881	-5.01201	-5.38509	-6.24893	-5.46308	-6.21076	-4.872	-6.07011
IFNA17	-5.19705	-6.07932	-5.43455	-5.13481	-5.87114	-5.12	-6.10656	-2.13989	-3.1414	-3.55011	-1.48677	-5.01294	-0.502174	-4.35408	-1.70763	-2.50157	-4.85668	-5.73507	-0.865049	-6.255	-3.6575	-2.945	-6.19863	-6.9258	-3.26119	-2.51872	-6.42568	-7.36721	-6.14529	-2.66494	-4.87247	-5.40665	-5.56387	-3.89655	-4.3851	-7.24886	-3.18015	-5.94773	-4.42134	-6.19564
PDCD1	-0.989899	-2.79175	0.586754	0.329655	0.123201	0.138427	0.961476	-1.0348	0.170185	0.898164	0.158046	0.813367	1.04539	0.20051	-0.129302	0.0785134	0.412541	0.248296	-0.272368	1.1199	0.260658	0.140913	0.388813	0.633851	-1.42325	-0.260319	0.732139	-0.333835	0.0201606	0.0310503	-0.410067	-0.548688	0.164005	-4.27506	0.0906114	-4.24899	-0.0234647	-0.157675	0.2197	1.32933
PSMD7	1.43999	1.7337	1.61969	1.42449	1.70202	1.86488	1.63979	1.07286	1.51395	1.62929	1.51564	1.57979	1.45897	1.60206	1.33636	1.60526	1.68651	1.45804	1.50386	1.63967	1.90069	1.5544	1.78339	1.63767	1.39273	1.5033	1.72708	1.45398	1.42876	1.27991	1.5682	1.90823	1.36287	2.20874	1.18093	1.49919	1.5339	1.62463	1.38287	1.64011
IL18R1	-0.980739	-2.94762	-0.975125	-1.77997	-0.613764	-1.48258	-1.19531	0.185883	-1.43779	-1.59355	-0.615379	-1.54383	-1.46849	-1.23168	-1.0246	-1.26808	-0.78406	-1.09507	-1.1664	-1.25514	-0.767686	-1.72637	-1.66467	-0.659057	-2.05956	-0.861609	-1.60809	-0.733052	-2.02983	-1.86586	-0.621102	-0.505131	-1.14888	-1.02714	-0.552232	-1.82274	-1.23043	-1.5902	-2.27904	-1.3513
BLNK	-0.00839602	0.647793	0.130228	0.337176	0.653389	-1.25101	0.45359	0.638789	-0.103266	0.490575	0.0357377	0.580894	-0.742666	0.830797	-0.744497	-0.346886	-0.271725	0.592849	0.561139	-0.473782	0.706244	0.0218267	-0.443764	0.20687	-0.247732	0.0846191	-0.846774	0.333181	-0.507875	0.15268	-0.273916	-0.254666	0.494978	-0.608314	-0.373894	-2.16154	0.709506	-0.0856308	0.537391	-0.0947507
CCR5	-1.45163	-2.01197	-0.763479	-1.10393	-0.189914	-0.304091	-0.831291	-2.26717	-0.113337	-1.88586	-1.47716	-1.19419	-0.857863	-2.33913	-1.90596	-2.24341	-0.233045	-1.17029	-0.922561	-0.300945	-0.175111	-1.36881	-1.61369	-2.05137	-1.18224	-1.49669	-0.93386	-0.424744	-1.94891	-1.43843	-1.70986	-0.391718	-0.809027	-2.34907	-1.60376	-4.24899	-1.12205	0.114744	-1.26319	1.1579
S100A12	-4.47716	-5.91885	-5.12643	-5.08036	-4.5136	-5.70496	-5.10656	-3.64989	-3.98528	-4.34529	-3.05256	-4.96047	-1.99901	-5.13168	-2.83196	-4.25159	-4.21032	-2.9005	-2.91567	-4.67013	-4.28552	-3.77217	-5.32417	-5.18886	-3.82823	-3.25568	-6.42568	-4.70429	-5.50786	-2.93376	-5.63146	-3.32866	-4.3415	-5.27504	-4.21518	-4.24899	-3.84641	-5.21077	-3.84815	-5.40715
ADORA2A	-0.199712	0.278225	-0.238159	0.509044	-0.535762	-0.39815	-0.774838	-0.363081	-0.400319	-0.208751	-0.0887248	-0.343668	-0.328467	0.663658	0.345958	0.26769	-0.423148	0.604772	-0.386746	0.577747	0.702117	-0.346988	0.077473	0.270553	0.0130673	-0.552405	-0.129256	-0.484615	0.47104	-0.750379	-0.534247	0.299923	0.413365	-2.42707	0.0824835	-2.49411	-0.322854	-0.510346	-0.344262	0.099804
IL12B	-4.42653	-5.58182	-4.96889	-5.19139	-4.44488	-5.042	-4.47853	-3.44587	-4.81125	-4.18482	-2.56103	-4.72344	-1.88353	-4.38445	-2.60545	-3.25159	-4.79528	-6.32003	-2.24622	-4.25511	-6.15996	-3.51691	-5.7836	-5.92582	-4.58311	-3.25568	-5.74762	-5.63028	-6.73024	-3.84937	-4.80834	-4.05303	-6.14881	-4.78962	-5.06317	-7.24886	-3.78501	-5.36277	-4.19393	-5.48515
GATA3	-3.28452	-5.07932	-2.86109	-3.31169	-3.08979	-3.24554	-3.39607	-4.02293	-3.08086	-3.81804	-2.7335	-3.65931	-2.44646	-3.74921	-3.06642	-3.20322	-2.36902	-3.59757	-3.22053	-3.67016	-3.2214	-3.44096	-3.69615	-3.05137	-4.41319	-3.21916	-3.74764	-4.14486	-3.70052	-3.75421	-3.97435	-4.11716	-4.14886	-5.59696	-2.86155	-5.24897	-3.78501	-3.57851	-3.946	-2.6778
IL10RA	1.54995	1.44654	1.67794	1.5007	1.70155	1.39394	1.60955	1.25274	1.563	1.07603	1.58958	1.23709	0.993964	1.14776	1.46156	1.0169	1.33485	0.864835	1.54812	1.03948	1.70418	1.17902	1.0108	1.24241	0.789742	1.3658	0.970035	2.37645	0.955066	1.51297	1.69669	1.3497	1.02605	-0.0195702	1.2515	0.282376	1.43496	1.58493	1.32898	2.01025
GZMA	-0.480389	-1.35943	1.02331	0.485549	1.1154	0.648176	1.04687	-0.533708	0.660053	-0.262827	0.176444	0.535947	0.838937	-0.275483	-0.407038	-0.576594	0.699235	0.234549	1.25119	0.486324	0.337182	0.219078	0.0333697	-0.175416	0.70228	-0.278995	0.535447	1.07845	-0.897377	0.496944	1.18674	0.756561	0.24344	-0.162371	-0.362754	-1.52108	0.716158	1.02762	0.459514	2.17226
MAPK3	0.582758	0.814064	1.08377	0.877275	0.686311	1.28938	0.822016	0.576738	0.683512	1.2192	0.535964	1.09248	0.33569	0.777778	0.258894	0.595041	0.553441	0.449467	0.872911	1.27624	0.630073	0.415741	0.96122	1.20858	0.447545	0.461725	1.02054	0.886983	0.765588	0.658426	0.735526	0.727187	1.03103	2.9246	0.809634	2.22064	0.592917	0.508945	0.809824	0.897585
VEGFA	-1.52963	-2.392	-1.90206	-1.7854	-1.97029	-0.592966	-1.61763	-1.63174	-1.02751	-1.08846	-1.53585	-1.32904	-1.16443	-1.30242	-1.96012	-0.969553	-1.37462	-1.84107	-1.3353	-1.73158	-1.2214	-1.704	-1.21376	-1.8961	-1.92491	-2.04924	-1.0472	-1.44443	-2.10578	-1.09448	-2.14208	-1.28197	-1.24199	0.886816	-2.47823	0.387619	-1.5498	-1.5902	-1.73997	-1.46033
HLA-DPB1	3.93707	3.76838	4.12085	3.95977	3.95022	4.02465	4.45619	4.58513	3.28438	4.58875	4.11329	4.5574	3.41378	4.01552	3.88489	3.79392	3.26428	3.53716	3.6906	2.93715	2.81441	3.73562	3.81141	3.90836	4.14246	3.96967	3.73113	4.09234	4.31913	3.92931	4.86462	3.66658	3.87834	1.07543	2.60923	2.27063	4.77699	3.6046	3.59995	4.3691
CD48	2.95179	1.45572	1.96632	1.60458	2.72597	1.58351	2.36658	2.4589	1.86951	1.83929	1.99442	1.87692	1.39407	2.04431	1.9635	1.84165	2.71019	1.21679	1.98663	0.0302601	0.93099	1.86982	1.737	1.81675	2.17593	1.84153	1.49672	1.65511	1.67345	1.85925	1.87937	1.70649	1.01603	-0.608314	1.60072	-1.75715	2.31126	2.26657	1.4214	2.21026
MIF	2.02893	2.77481	1.93717	2.29821	2.56113	2.69342	1.8418	1.89417	2.11464	2.65604	1.9731	2.75475	1.38566	2.71044	1.79331	2.09028	1.51457	1.98237	1.93993	2.11554	2.22658	1.78242	2.45598	2.23655	2.32452	1.60229	2.35565	2.35612	1.52948	1.16592	1.57047	2.20558	2.30439	2.68261	1.84129	1.27456	1.851	1.97012	2.24209	2.21335
PRM1	-5.19705	-4.49436	-5.18301	-5.58732	-6.41171	-5.58948	-5.39607	-3.47793	-4.51579	-3.90919	-3.17162	-3.88519	-2.20546	-4.41548	-3.22789	-4.50156	-6.05831	-5.64196	-2.91567	-5.25507	-4.28552	-4.72636	-6.78358	-5.92582	-5.12368	-4.63419	-5.16267	-5.63028	-6.14529	-4.78523	-5.63146	-5.40665	-5.14884	-4.13756	-4.57775	-6.24893	-5.04804	-6.21076	-5.60896	-5.48515
SYT17	-3.69956	-1.96712	-2.87268	-2.13481	-4.03826	-2.23465	-3.22615	-4.22574	-2.37587	-0.940899	-1.37093	-2.34998	-1.91343	-3.51277	-3.49853	-3.60249	-2.95398	-5.32003	-3.74728	-4.67013	-2.49704	-2.72636	-3.00225	-1.95622	-5.41318	-1.85459	-3.61835	-6.63026	-2.58731	-3.2644	-3.47392	-2.93274	-0.341522	-3.78963	-2.86155	-3.34211	-3.97766	-5.5327	-1.68613	-3.29753
PDCD1LG2	-2.13477	-2.6122	-1.6223	-2.06046	-1.2787	-0.565419	-1.29454	-3.0348	-2.10076	-2.57477	-2.44399	-1.94765	-2.08998	-2.62616	-2.76157	-2.12606	-2.12286	-1.71716	-2.1461	-2.7957	-2.07254	-1.51691	-2.01543	-1.79656	-2.07533	-2.45363	-1.41672	-1.06348	-1.67137	-1.70889	-1.39527	-1.05303	-2.01959	-4.27506	-2.34072	-1.82274	-1.53709	-1.18399	-2.69143	-1.36506
CKLF	0.460313	1.1725	1.11637	0.769301	0.982937	1.19489	1.66402	-0.0318271	0.329229	0.750883	0.720721	0.678215	1.04927	0.961826	-0.354282	0.658577	1.24455	0.80718	0.591667	0.314713	2.13615	0.430981	1.00918	1.3205	0.201512	0.608657	0.724034	0.792613	0.707138	0.948588	0.780531	0.96837	0.879028	0.557819	0.422233	0.519178	0.754143	1.11654	0.463093	1.14501
LRP1	-1.42654	-1.2539	-1.56949	-1.52691	-1.0288	2.46704	-0.0171791	-1.41839	-1.5158	-0.156628	-1.34883	-0.267988	-1.73597	-2.91667	-2.20903	-1.05997	-2.12286	-0.122332	-1.48017	0.10241	-0.899476	-1.31697	0.319674	-1.15325	-2.01327	-1.54109	1.14718	-0.436521	-0.420412	-1.43228	0.465753	0.585797	0.664903	1.39169	-1.13719	3.61673	-1.00803	-1.09809	-1.57432	-0.733242
CD274	-1.48362	-2.49436	-1.6272	-1.81844	-1.00079	-0.667881	-1.04636	-2.63174	-1.5158	-2.0752	-1.61274	-1.48706	-1.23819	-2.33171	-1.78931	-1.68311	-1.81801	-1.30658	-1.71703	-2.67017	-2.04452	-1.41348	-1.68558	-1.46641	-1.92491	-1.79962	-1.11102	-1.63934	-2.29286	-1.90792	-1.64541	0.00836858	-1.42096	-2.34907	-1.36275	-2.60514	-2.07536	-0.328143	-1.95234	-0.578268
CCR2	-1.21843	-3.201	-0.941178	-2.19863	-1.0288	-1.59645	-1.24859	-2.61382	-1.90436	-2.08402	-1.42076	-2.20559	-1.15994	-3.46331	-2.00821	-2.09631	-1.30879	-2.20734	-1.43025	-3.0852	-2.61568	-1.9849	-2.59379	-2.72944	-2.45384	-1.00971	-3.13293	-1.74277	-2.02983	-1.87417	-2.14208	-2.5322	-2.90094	-2.13756	-2.29766	-4.07907	-1.03013	-2.80479	-2.29507	-0.873724
ITGA2	-3.8922	-4.46635	-4.09895	-3.90451	-4.0638	-2.79808	-3.86556	-4.33896	-3.84442	-4.57477	-3.40699	-3.72344	-3.34111	-3.96176	-3.66846	-4.06716	-3.54736	-3.66469	-4.54245	-3.25513	-3.2214	-4.6389	-3.92563	-3.26288	-4.99815	-4.08165	-3.42571	-3.19733	-4.27083	-4.02339	-4.37771	-3.87615	-3.06141	-0.574631	-3.47822	-2.07908	-4.28251	-3.83227	-4.19393	-4.19565
PDGFC	-1.79267	-3.45254	-2.89614	-2.66533	-2.69124	-0.365121	-2.16512	-2.53581	-2.12094	-1.84029	-1.82813	-2.2921	-1.82552	-3.15768	-2.30589	-2.17186	-2.49761	-2.14212	-1.15419	-2.9332	-3.16	-2.53654	-2.11119	-3.98724	-3.49566	-2.56381	-2.10378	-2.35231	-2.40834	-2.28643	-2.14208	-2.42685	-2.29089	-2.07343	-3.57776	0.226728	-1.97766	-2.57852	-2.42134	-2.6893
FLT3	-1.79267	-4.21259	-2.23442	-3.23534	-2.0638	-3.50857	-2.3276	-4.14631	-2.16216	-2.89359	-2.17162	-2.6698	-2.9673	-3.0083	-2.72093	-2.62356	-1.85669	-3.51268	-2.53189	-2.16767	-2.70057	-2.97148	-3.97625	-3.81036	-3.67623	-1.95613	-3.53818	-2.84369	-3.01145	-3.3546	-2.55055	-3.76923	-3.06141	-4.42706	-2.38512	-4.66402	-2.72612	-2.88886	-2.74547	-3.05517
C8A	-4.8922	-6.07932	-5.43455	-5.44293	-6.1707	-5.83049	-5.98103	-3.8662	-4.57024	-4.38835	-2.96931	-5.5199	-2.02325	-4.98484	-3.04955	-4.09631	-5.38024	-5.8346	-2.34452	-19.5429	-4.74495	-4.26693	-5.61367	-5.70343	-4.12368	-3.6831	-5.94027	-5.9522	-5.99329	-4.06087	-4.93958	-6.57656	-4.82692	-5.27504	-4.57775	-7.24886	-5.04804	-5.21077	-4.69142	-5.65507
IRF5	-0.0922276	-1.34661	-0.890236	-0.87815	-0.179409	0.350312	-0.217273	-0.591724	-0.556438	-0.618971	-1.22696	-0.423538	0.410008	-0.791836	-0.478636	0.13447	0.422267	-0.0162595	-0.351471	1.13717	0.409852	-0.167945	0.144164	1.17569	-0.288502	-0.422148	-0.822828	-0.283336	-0.230421	-0.650588	-0.645408	0.690192	0.190972	-1.44725	0.329123	-1.72544	-0.398435	0.458808	-0.619019	-0.643856
ILF3	2.52324	3.1686	2.74606	2.87189	2.82495	2.54177	2.70983	2.7396	2.67439	2.73153	2.55279	2.63331	2.41265	2.77542	2.51429	2.76243	2.62221	2.90854	2.6575	2.55221	2.32381	2.75089	2.4518	2.73058	2.6725	2.81316	2.51973	3.1142	2.56932	2.6912	2.98097	2.36004	2.3309	2.56665	2.6414	2.28432	2.79713	2.64034	2.97077	2.68699
TRAF6	0.0215413	-0.497904	-0.133387	0.229491	-0.335877	-0.0254907	-0.208449	-0.23086	0.27621	-0.265334	-0.026028	-0.158655	0.0405227	-0.0966908	0.049705	0.0654128	0.292176	0.639962	-0.0300077	1.15425	0.161924	-0.0645881	0.102082	-0.135767	-0.243272	-0.0372639	0.100982	-0.128854	-0.225117	-0.174373	-0.0418894	-0.21465	0.436085	-0.0347566	0.521768	0.117317	-0.251037	-0.0249194	0.0428836	-0.0239065
CCL4	-0.365657	-1.81364	-0.305274	-0.952609	0.733401	0.946081	0.0208388	-1.33896	-0.700828	-0.985669	-0.331398	-0.341569	-0.333512	-0.846284	0.0140321	-1.2272	-0.491506	-1.05325	-0.317038	-1.16768	-0.335575	0.119124	-0.766805	-0.859755	-0.0595605	-1.39134	-0.538188	-0.0543756	-2.27083	0.358312	0.0012471	-0.250164	-0.40741	-1.84211	-1.36275	-0.806061	-0.372799	0.349929	-0.0173391	1.42106
CCL3L1	0.24491	-3.28415	-2.21216	-2.56846	-0.669028	0.569601	-0.814457	-1.19212	-1.67077	-1.87051	-0.727783	-1.08835	-0.364154	-0.52753	0.978483	-1.53111	-0.693749	-1.92087	-1.62992	-1.61128	-0.826103	-0.38207	-1.49821	-1.72945	-1.00569	-1.1317	-2.53819	-1.7624	-2.92291	0.189052	-1.37191	-1.0297	-1.86347	-2.84211	-2.43092	-0.945224	-1.26669	-1.11486	-0.390873	0.126276
HLA-DMA	2.80493	2.96796	2.57906	3.33702	2.96194	3.2692	3.1916	2.7939	2.70981	3.5538	3.44246	3.75389	2.92726	3.06131	3.53803	3.04908	2.75064	2.33424	2.57953	3.08025	1.45225	2.74582	2.6997	3.04138	3.72607	3.10996	3.43133	3.26119	3.33515	2.53512	3.09331	3.80143	3.58329	0.577926	3.31532	1.67283	2.90119	3.05366	3.15111	3.53428
LILRA5	-2.96259	-5.25989	-4.87267	-4.40898	-3.82676	-2.95008	-4.39607	-4.14631	-3.10076	-4.00648	-3.08142	-3.98647	-2.27169	-4.89464	-3.34653	-3.9831	-3.65233	-4.59757	-2.80974	-3.67016	-4.15999	-4.2028	-5.61367	-4.60391	-4.1908	-3.4118	-4.94028	-4.04533	-4.85579	-4.3546	-4.16198	-2.6697	-3.5639	-2.84211	-4.21518	-4.66402	-3.72612	-4.62581	-3.7128	-4.33315
LAG3	-1.84989	-2.4733	-0.518535	-0.716311	1.57386	1.41743	0.230039	-1.96498	-0.336993	-1.56239	-0.982856	-1.01629	-0.677077	-2.10615	-1.86848	-1.05997	-0.374625	-0.870479	-0.765734	-0.372498	0.167923	-0.316975	-0.823612	-0.0720149	-1.44357	-1.7862	0.06614	-0.401474	-1.8558	-1.84119	0.385768	0.701855	-0.462377	-2.04241	-0.861559	-3.00107	-0.781264	0.4417	-0.767663	0.686991
TAB1	0.116359	0.31198	0.0434906	0.207775	-0.146639	0.326615	0.136172	0.0420991	0.588851	0.411169	0.075493	0.0745165	0.185098	-0.0142286	0.329928	0.0421965	0.269007	0.2129	0.204551	0.459103	0.0942373	0.15933	0.0712544	0.000945897	-0.00947526	0.141905	0.186049	-0.29401	-0.227767	0.0153809	0.0365982	-0.0105399	0.413365	-0.121266	0.389665	0.305583	0.0394125	0.0257067	0.292572	0.26378
ST6GAL1	2.65836	3.49532	2.57053	3.25569	2.47592	1.50204	2.27713	3.23569	2.63433	3.00266	3.11835	3.11041	2.34834	3.09782	2.87898	2.4173	2.32062	2.79344	2.57312	2.48295	3.98593	2.52925	2.40374	3.24742	3.53257	2.848	2.3661	3.241	2.76292	2.92092	2.63424	2.21701	3.46215	0.447395	3.08757	1.25084	2.69173	2.94099	3.00472	2.20755
HAMP	-4.11459	-2.14998	-4.24191	-3.51332	-2.82676	-2.15038	-3.43672	-4.74421	-4.68572	-3.12897	-4.42537	-3.18287	-4.6835	-4.41548	-4.61783	-3.17186	-4.17079	-2.43251	-5.2376	-3.25513	-3.10111	-3.36881	-1.7068	-3.46641	-3.62892	-4.29315	-2.84075	-4.30836	-3.43258	-5.72383	-5.00997	-1.61081	-3.97894	-6.59693	-3.47822	-5.24897	-4.41578	-3.48832	-4.69142	-4.5258
FLT3LG	1.27963	-1.71971	1.18575	0.578376	0.871999	0.834188	0.898545	-0.469852	0.900493	0.950952	1.03993	0.183451	0.425021	0.481972	-0.0749364	0.756585	1.46446	-0.148113	0.654325	0.733542	1.07202	0.320758	0.074367	0.193097	-0.182243	0.78534	0.113446	0.0812019	0.026845	0.202953	0.577985	-0.259181	-0.594288	-0.349071	0.774749	0.177259	0.515718	0.208753	0.583053	0.747928
CD47	2.44637	1.88442	2.24459	2.01728	2.40672	1.62818	2.68785	2.34668	2.12913	2.18563	2.2864	2.20766	2.57186	2.30175	2.12037	2.34426	2.31976	1.93829	2.57587	1.34477	1.88803	2.43854	2.25736	1.73831	2.32302	2.51419	1.91235	2.19116	2.86063	2.86425	2.66103	1.75432	1.00594	1.17779	1.14626	1.35832	2.53616	2.15203	2.78001	2.20562
SELPLG	0.16875	-1.52293	0.377697	-0.442934	0.3162	0.636363	0.182192	-1.39143	-0.479521	-0.170657	-0.199024	-0.377665	-0.850614	-0.459261	-1.28106	-0.154514	0.068899	-0.477061	-0.393906	-0.0263233	0.191671	-0.671084	-0.0797103	0.103903	-0.611579	-0.153072	-0.129256	-0.436521	-0.183373	-0.672175	0.371995	-0.175714	-0.40741	-1.95314	0.122673	-1.20461	-0.0212503	-0.153336	-1.01402	0.274175
TICAM1	-0.563421	-1.0873	-0.682216	-0.763789	-0.859925	-0.292754	-0.717378	-0.0333152	-0.774829	-0.0818131	-0.680109	-0.0348185	-0.905896	-0.504413	-0.697739	-0.677597	-0.799049	-0.324556	-0.79703	0.314713	-0.516147	-0.617842	-0.54044	-0.466412	0.161711	-0.799622	-0.300558	-0.963536	-0.530595	-1.59455	-0.856175	-0.314499	-0.230014	0.829265	0.460368	-1.02019	-0.952126	-0.751354	-0.790206	-0.402418
CCND3	1.69847	1.49231	1.3418	1.72651	1.27605	1.38161	1.37651	1.15747	1.3058	1.85899	1.91265	1.75033	1.46043	2.01297	2.10303	1.26411	1.31411	1.42075	0.857919	2.42785	1.35832	1.16238	1.39878	1.78611	1.47216	1.66348	1.62631	1.76031	0.867165	1.31508	2.17935	0.837034	2.07994	0.969055	2.74545	0.693509	1.5696	1.71284	1.72295	1.84924
SSX1	-5.47716	-6.16678	-4.50494	-4.37582	-5.34758	-5.28992	-5.31807	-3.5274	-5.10075	-4.67786	-3.44399	-4.41028	-1.07301	-4.61711	-2.48713	-3.21917	-4.73639	-5.1184	-2.00787	-5.25507	-5.42301	-3.91901	-7.1986	-4.42334	-2.99816	-4.21915	-5.2882	-5.36725	-5.85579	-3.75421	-4.74694	-5.76922	-5.14884	-4.78962	-4.57775	-6.24893	-3.41578	-5.21077	-4.97153	-5.07012
CCL21	5.40597	2.22767	6.49054	5.67223	5.37421	4.72278	3.55343	2.67637	4.27138	4.95372	5.53478	5.62937	5.2669	4.99225	4.5643	5.69578	5.83967	4.28451	5.83937	4.02563	4.57358	5.19789	1.77002	5.45353	4.09261	4.96831	1.91146	5.94127	4.10697	5.27181	0.715216	4.39279	3.94388	-0.187608	5.71866	2.33783	6.01221	5.64572	5.38672	4.40181
HLA-DPA1	3.08207	2.90819	3.14107	3.27147	3.4585	3.80645	3.74291	3.72625	2.30485	3.97571	3.12251	3.79846	2.62125	3.2836	2.92319	3.30283	2.81451	2.82258	2.98892	2.65775	2.24372	3.04718	3.09252	3.12219	3.26785	3.16972	3.19744	2.86915	3.59485	2.64066	3.44061	3.23518	2.77445	1.05764	1.95027	1.88028	3.92349	2.81047	2.82242	3.55467
TNFSF13B	-0.0581082	-1.32444	-0.149154	-0.561456	0.233446	1.4286	-0.0741479	-1.10504	-0.14398	-0.237995	-0.297149	-0.0639303	-0.496505	-1.0024	-1.21372	-0.0617641	0.397827	-0.209426	-0.323859	-0.527221	-0.253113	-0.08251	-0.593789	-0.350935	-1.27934	-0.529862	0.153226	0.476139	-0.31523	-0.47591	-0.189801	0.640152	-0.00932616	-1.84211	-0.466258	-1.46764	-0.336555	0.470101	-0.606463	0.343507
DPP4	-2.08485	-5.12239	-2.07868	-3.39231	-2.36336	-2.52175	-2.65911	-4.39908	-3.02275	-2.50201	-2.64469	-3.50105	-3.81843	-2.61711	-3.66846	-2.25981	-1.8804	-3.49222	-3.34452	-3.0852	-2.53551	-3.40443	-3.32418	-3.26288	-3.77576	-3.11482	-3.61835	-3.33751	-2.71532	-2.72384	-2.93959	-3.15033	-3.5639	-0.739018	-2.43092	-1.39102	-2.66954	-3.83227	-3.47511	-2.6893
COLEC12	-2.80879	-4.30881	-1.97512	-2.61608	-2.56737	-1.05153	-1.37618	-3.04678	-2.36379	-1.90919	-2.02428	-1.72344	-2.11582	-2.99653	-2.38835	-1.61299	-2.54736	-2.68777	-1.591	-2.34824	-2.16	-2.36881	-1.79493	-3.98724	-2.77577	-2.01753	-1.06816	-1.82294	-1.59413	-2.41398	-1.00548	-2.84867	-2.44843	-1.78964	-3.13719	0.551894	-2.17031	-2.19286	-3.14953	-3.21214
ATG12	-3.19706	-1.40857	-3.12643	-2.82402	-2.54922	-3.38304	-3.19096	-2.90927	-3.16216	-2.47856	-2.32707	-3.12398	-1.99901	-3.18415	-2.19969	-3.42562	-3.0404	-2.71123	-2.06768	-3.44777	-3.49703	-3.2028	-3.46168	-2.55661	-3.45384	-3.08166	-3.16268	-2.95222	-3.2067	-2.89941	-3.52455	-2.42685	-2.01959	-2.5526	-2.80015	-2.85668	-3.10319	-2.77782	-2.56944	-3.26276
CD2	-1.52297	-3.01704	-0.744725	-1.30387	-1.01628	-0.678908	-1.38113	-2.38381	-1.32232	-1.44976	-1.30563	-1.39715	-1.24768	-1.03817	-2.25665	-1.59728	-1.08104	-1.84755	-1.42047	-1.25514	-1.2214	-1.97148	-1.85288	-1.31113	-2.49566	-1.62223	-1.02654	-1.9188	-1.71532	-1.7619	-1.04651	-2.18428	-1.62531	-3.59699	-1.50248	-3.92706	-1.36435	-1.52149	-1.87802	-0.0795443
EGR1	-0.0485062	-1.91886	-2.41748	-2.66533	-2.2491	0.884992	-1.92938	-1.80392	-0.141401	-0.785294	-0.671858	-0.416895	-0.0293793	-1.08729	-0.375153	-0.331642	-0.740005	-2.03464	-1.10244	-0.232774	-0.700572	-0.141404	-1.11119	-1.65282	-0.924911	-0.127462	-1.97946	-2.36726	-2.08641	0.674194	-0.508541	-2.15033	-2.06141	0.430907	-2.38512	2.53726	0.812416	-2.15767	-0.131432	-0.409531
PLAUR	-2.84158	-3.02724	-3.12643	-3.31169	-2.97633	-1.19718	-2.64714	-3.23942	-2.55644	-3.12897	-2.96931	-2.6698	-2.56012	-3.02018	-2.98396	-2.24341	-2.9373	-2.68777	-3.13807	-2.16767	-2.93761	-2.81947	-2.46168	-2.92584	-3.22557	-2.61035	-2.32138	-3.5599	-3.2067	-2.60836	-3.30954	-1.64586	-2.39399	-0.437127	-2.9928	-2.44165	-2.68348	-2.60197	-3.42134	-2.54656
ITGB2	1.6704	0.877605	1.46602	1.21664	1.47702	1.92802	1.76267	1.34267	0.812795	0.892553	1.42557	1.0847	0.914283	1.50959	1.55278	0.61316	1.25909	0.903961	1.07571	1.32229	1.62136	1.12694	1.16913	0.919646	0.863961	0.901854	1.04515	0.775699	0.937436	0.533551	1.25681	2.04179	1.35097	-1.44725	1.51272	-0.856687	1.4502	1.52257	0.573153	1.98606
ANXA1	0.940687	-0.401918	1.20379	0.485549	0.747233	2.66244	1.54579	0.00488469	1.55109	0.684891	1.12132	0.829287	-0.735971	0.20051	-0.359472	0.388328	0.330557	0.764237	0.585612	0.602838	0.288456	0.242301	1.07592	0.273828	-0.0556454	1.14366	1.73315	0.807667	0.70575	0.268629	1.33875	1.26418	0.727639	1.68609	0.258734	4.67543	0.697456	-0.477431	0.147406	0.771181
POU2AF1	1.60574	2.83374	1.33615	2.47763	1.41367	1.6852	1.08863	1.9536	2.21011	1.91099	2.17263	2.13266	1.73676	2.5372	2.72478	2.50451	1.15211	2.42244	1.67386	1.88441	1.56109	1.94694	1.84209	2.06	1.33425	1.29969	1.62196	2.21896	2.37258	1.56464	0.6849	1.87255	2.6292	-0.552605	2.07636	-3.00107	0.79744	1.55475	2.45263	1.59521
SELL	2.53765	-0.501453	2.86596	2.23621	2.79285	1.28277	2.70137	0.398375	1.76343	1.60754	2.62712	1.65265	1.57388	2.15272	1.1035	3.12503	3.01876	3.07485	1.11491	1.95431	2.08476	2.68514	2.56124	2.2399	2.89565	2.71039	0.975166	1.08944	2.08991	1.81597	2.71249	1.71573	1.28575	-3.78963	2.28553	-1.16154	2.34555	2.63345	1.34975	2.06858
LAIR2	0.343013	-1.72385	0.475765	-0.566125	0.251676	0.328452	0.190555	-1.40292	-0.616048	-0.16831	0.0917398	-0.0778359	-0.507865	-0.825299	-0.504272	-0.430249	0.832855	0.0215898	-0.420467	0.0486386	-0.689684	-0.0610303	-0.502843	-0.716391	-1.49566	-0.283702	0.000551629	-1.30836	-0.918625	-0.797047	0.232241	-0.0491169	-0.0614146	-1.84211	0.90028	-1.05918	-0.358751	-0.261251	-1.07153	0.446892
CTSW	-1.76882	-3.56688	-1.27998	-2.4954	-2.60437	-1.15038	-2.11479	-3.01115	-2.04186	-1.7889	-1.11086	-1.91608	-1.43558	-2.15114	-1.74111	-2.30163	-0.924922	-2.31105	-1.82902	-2.16767	-4.57503	-2.40444	-2.73922	-2.46641	-2.43337	-1.30268	-2.16268	-2.26572	-2.60098	-2.46331	-1.73199	-2.55422	-3.14887	-3.50953	-0.877327	-4.92705	-2.46309	-1.918	-1.57432	-1.46526
C9	-3.42654	-4.30881	-4.09895	-4.00236	-4.54922	-4.12	-4.566	-3.15925	-3.94875	-3.47855	-2.68841	-3.90985	-2.16893	-3.89464	-2.59317	-3.52119	-4.33585	-4.18253	-2.30799	-2.67017	-4.15999	-3.86838	-4.26005	-3.75591	-4.12368	-3.58689	-4.0472	-4.95221	-5.31522	-3.81694	-4.28751	-3.57659	-3.97894	-6.01199	-3.29765	-4.92705	-3.84641	-4.44524	-4.31946	-4.26276
IRGM	-3.45163	-4.91886	-3.46932	-3.92836	-3.94041	-4.38304	-4.6118	-3.5274	-3.91313	-3.78889	-2.47237	-3.86094	-2.07301	-4.15768	-2.49853	-3.80413	-3.76554	-4.5545	-2.47005	-3.0852	-3.83807	-3.59708	-3.92563	-3.38152	-2.99816	-3.08166	-4.84074	-4.78229	-4.99329	-3.69409	-3.74694	-4.05303	-3.14887	-4.78962	-3.13719	-7.24886	-3.97766	-4.62581	-4.60896	-4.36968
CD74	6.94942	6.68458	6.16012	6.90378	6.51787	6.76348	6.27372	6.40696	6.40739	6.97551	6.88915	6.84081	6.26254	6.64783	7.7932	6.56267	5.74173	6.87204	6.08287	7.48242	5.81082	6.11156	6.57218	7.12667	6.49148	6.0957	6.89034	5.90299	6.00441	5.28628	6.35964	7.39025	7.70764	4.65626	7.65709	4.75837	6.0907	6.72556	6.20303	6.8183
MAGEA4	-4.82508	-5.77447	-5.18301	-4.97727	-5.96425	-5.042	-5.39607	-5.19878	-4.57024	-5.52585	-4.25134	-4.76783	-3.04791	-5.18415	-4.11826	-4.71102	-4.98793	-4.68777	-4.38199	-3.93319	-4.42302	-5.14139	-6.46166	-5.70343	-4.77576	-4.95612	-5.4257	-6.14485	-5.73026	-4.84936	-5.63146	-5.76922	-4.14886	-6.01199	-4.57775	-6.24893	-5.12204	-4.83226	-5.77888	-5.56761
CD3e	2.09486	-0.616043	2.34836	1.83894	2.28683	1.70371	1.6843	0.288315	1.96353	1.84163	1.8366	1.71296	1.71432	1.70707	0.98464	1.86215	2.68315	1.0576	1.53247	2.21653	2.61259	1.29322	1.11272	1.89646	0.776627	1.77179	1.41601	1.35498	1.36513	1.53119	1.92017	1.20804	1.23914	-0.982288	2.1286	-1.52108	1.86124	1.75961	1.46785	2.61842

## Sheet: Outcome
Sample_ID	Gender	ImSig Score	Response	Status_OS	OS y	Status_PFS	PFS y
FL-1	F	LOW-RISK	CR	0	17.2222	0	17.2222
FL-2	F	HIGH-RISK	NCR	0	16.1361	1	0.202778
FL-3	F	HIGH-RISK	CR	0	4.69167	0	4.69167
FL-4	M	LOW-RISK	CR	0	11.2806	0	11.2806
FL-5	F	LOW-RISK	CR	0	9.76944	0	9.76944
FL-6	F	HIGH-RISK	CR	0	7.24444	1	2.20278
FL-7	M	HIGH-RISK	CR	0	5.98056	1	1.49167
FL-8	M	LOW-RISK	CR	0	13.5528	1	5.35
FL-9	M	HIGH-RISK	NCR	1	16.3833	1	1.63611
FL-10	M	LOW-RISK	CR	0	17.3278	0	17.3278
FL-11	M	LOW-RISK	CR	0	13.9167	1	3.35833
FL-12	F	LOW-RISK	CR	0	15.1639	1	13.2917
FL-13	F	LOW-RISK	NCR	0	18.3361	1	5.11667
FL-14	M	LOW-RISK	CR	0	11.6639	0	11.6639
FL-15	M	LOW-RISK	CR	0	17.5722	0	17.5722
FL-16	F	HIGH-RISK	NCR	0	12.9944	1	0.230556
FL-17	F	HIGH-RISK	NCR	0	16.325	1	0.788889
FL-18	F	HIGH-RISK	NCR	1	8.71667	1	0.213889
FL-19	M	LOW-RISK	CR	0	6.75	1	2.91667
FL-20	F	HIGH-RISK	CR	0	21.7111	1	6.07222
FL-21	F	HIGH-RISK	NCR	0	17.7333	1	1.28611
FL-22	M	HIGH-RISK	NCR	0	16.5444	1	0.222222
FL-23	F	HIGH-RISK	NCR	0	5.41944	1	0.125
FL-24	M	HIGH-RISK	NCR	0	13.8833	1	0.4
FL-25	F	LOW-RISK	CR	1	8.12778	0	8.12778
FL-26	M	LOW-RISK	CR	0	15.4833	0	15.4833
FL-27	F	LOW-RISK	CR	0	16.1056	1	4.10556
FL-28	M	HIGH-RISK	NCR	0	6.43056	1	0.208333
FL-29	M	HIGH-RISK	NCR	0	10.3472	1	1.6
FL-30	F	HIGH-RISK	NCR	0	5.48611	1	1.50278
FL-31	F	LOW-RISK	CR	0	18.2417	1	12.575
FL-32	M	HIGH-RISK	NCR	1	4.92222	1	0.236111
FL-33	M	LOW-RISK	NCR	0	13.4639	1	1.76944
FL-34	F	LOW-RISK	CR	0	16.875	0	16.875
FL-35	M	HIGH-RISK	NCR	0	14.8667	1	3.11111
FL-36	F	LOW-RISK	CR	0	6.76944	1	4.06667
FL-37	F	LOW-RISK	CR	0	6.56667	0	6.56667
FL-38	F	HIGH-RISK	CR	1	6.48889	1	2.75833
FL-79	M	LOW-RISK	CR	0	10.2694	0	10.2694
FL-80	F	HIGH-RISK	NCR	1	2.70278	1	1.75833
